# Supplementary material for: Haplotype-aware modeling of cis-regulatory effects highlights the gaps remaining in eQTL data
Source: Nat Commun. 2024 Jan 15;15:522. doi: 10.1038/s41467-024-44710-8 (PMC10789818; doi:10.1038/s41467-024-44710-8)
Supplement: Supplementary file 4 — Supplementary Data 1 [file 41467_2024_44710_MOESM4_ESM.xlsx]

## Sheet: Supplementary Data 1
Tissue Name	Tissue abbreviation
Adipose - Subcutaneous	ADPSBQ
Adipose - Visceral (Omentum)	ADPVSC
Adrenal Gland	ADRNLG
Artery - Aorta	ARTAORT
Artery - Coronary	ARTCRN
Artery - Tibial	ARTTBL
Brain - Amygdala	BRNAMY
Brain - Anterior cingulate cortex (BA24)	BRNACC
Brain - Caudate (basal ganglia)	BRNCDT
Brain - Cerebellar Hemisphere	BRNCHB
Brain - Cerebellum	BRNCHA
Brain - Cortex	BRNCTXA
Brain - Frontal Cortex (BA9)	BRNCTXB
Brain - Hippocampus	BRNHPP
Brain - Hypothalamus	BRNHPT
Brain - Nucleus accumbens (basal ganglia)	BRNNCC
Brain - Putamen (basal ganglia)	BRNPTM
Brain - Spinal cord (cervical c-1)	BRNSPC
Brain - Substantia nigra	BRNSNG
Breast - Mammary Tissue	BREAST
Cells - EBV-transformed lymphocytes	LCL
Cells - Cultured fibroblasts	FIBRBLS
Colon - Sigmoid	CLNSGM
Colon - Transverse	CLNTRN
Esophagus - Gastroesophageal Junction	ESPGEJ
Esophagus - Mucosa	ESPMCS
Esophagus - Muscularis	ESPMSL
Heart - Atrial Appendage	HRTAA
Heart - Left Ventricle	HRTLV
Kidney - Cortex	KDNCTX
Liver	LIVER
Lung	LUNG
Minor Salivary Gland	SLVRYG
Muscle - Skeletal	MSCLSK
Nerve - Tibial	NERVET
Ovary	OVARY
Pancreas	PNCREAS
Pituitary	PTTARY
Prostate	PRSTTE
Skin - Not Sun Exposed (Suprapubic)	SKINNS
Skin - Sun Exposed (Lower leg)	SKINS
Small Intestine - Terminal Ileum	SNTTRM
Spleen	SPLEEN
Stomach	STMACH
Testis	TESTIS
Thyroid	THYROID
Uterus	UTERUS
Vagina	VAGINA
Whole Blood	WHLBLD

## Sheet: Supplementary Data 1 info
Supplementary Data 1: Tissue abbreviations
columns
Tissue Name	GTEx tissue Names
Tissue abbreviation	GTEx tissue abbreviations
