# Supplementary material for: Haplotype-aware modeling of cis-regulatory effects highlights the gaps remaining in eQTL data
Source: Nat Commun. 2024 Jan 15;15:522. doi: 10.1038/s41467-024-44710-8 (PMC10789818; doi:10.1038/s41467-024-44710-8)
Supplement: Supplementary file 5 — Supplementary Data 2 [file 41467_2024_44710_MOESM5_ESM.xlsx]

## Sheet: Supplementary Data 2
fold_change	power	genes with excess allelic imbalance (%)	individual
0.5	0	0.0368079	GTEX-1117F.csv
0.5	10	0.0734156	GTEX-1117F.csv
0.5	20	0.0898413	GTEX-1117F.csv
0.5	30	0.0784244	GTEX-1117F.csv
0.5	40	0.0812672	GTEX-1117F.csv
0.5	50	0.0784077	GTEX-1117F.csv
0.5	60	0.0764376	GTEX-1117F.csv
0.5	70	0.0693642	GTEX-1117F.csv
0.5	80	0.0707291	GTEX-1117F.csv
0.5	90	0.0743671	GTEX-1117F.csv
0.5	100	0.0636704	GTEX-1117F.csv
0.5	0	0.0201419	GTEX-111CU.csv
0.5	10	0.046899	GTEX-111CU.csv
0.5	20	0.0583565	GTEX-111CU.csv
0.5	30	0.0514412	GTEX-111CU.csv
0.5	40	0.0477544	GTEX-111CU.csv
0.5	50	0.0469799	GTEX-111CU.csv
0.5	60	0.0473373	GTEX-111CU.csv
0.5	70	0.0447316	GTEX-111CU.csv
0.5	80	0.0386534	GTEX-111CU.csv
0.5	90	0.0380623	GTEX-111CU.csv
0.5	100	0.048583	GTEX-111CU.csv
0.5	0	0.0249409	GTEX-111FC.csv
0.5	10	0.0492487	GTEX-111FC.csv
0.5	20	0.058457	GTEX-111FC.csv
0.5	30	0.0485817	GTEX-111FC.csv
0.5	40	0.0520446	GTEX-111FC.csv
0.5	50	0.0452653	GTEX-111FC.csv
0.5	60	0.0416667	GTEX-111FC.csv
0.5	70	0.0305344	GTEX-111FC.csv
0.5	80	0.024	GTEX-111FC.csv
0.5	90	0.0227848	GTEX-111FC.csv
0.5	100	0.0111111	GTEX-111FC.csv
0.5	0	0.0252383	GTEX-111VG.csv
0.5	10	0.0517162	GTEX-111VG.csv
0.5	20	0.0650908	GTEX-111VG.csv
0.5	30	0.0571749	GTEX-111VG.csv
0.5	40	0.062381	GTEX-111VG.csv
0.5	50	0.0619416	GTEX-111VG.csv
0.5	60	0.0566166	GTEX-111VG.csv
0.5	70	0.050834	GTEX-111VG.csv
0.5	80	0.0449898	GTEX-111VG.csv
0.5	90	0.0528571	GTEX-111VG.csv
0.5	100	0.0516129	GTEX-111VG.csv
0.5	0	0.023559	GTEX-111YS.csv
0.5	10	0.0542317	GTEX-111YS.csv
0.5	20	0.0703925	GTEX-111YS.csv
0.5	30	0.0633094	GTEX-111YS.csv
0.5	40	0.0670846	GTEX-111YS.csv
0.5	50	0.0647059	GTEX-111YS.csv
0.5	60	0.0601942	GTEX-111YS.csv
0.5	70	0.0523256	GTEX-111YS.csv
0.5	80	0.0527903	GTEX-111YS.csv
0.5	90	0.0566038	GTEX-111YS.csv
0.5	100	0.035	GTEX-111YS.csv
0.5	0	0.0292233	GTEX-1122O.csv
0.5	10	0.0574784	GTEX-1122O.csv
0.5	20	0.0658482	GTEX-1122O.csv
0.5	30	0.0581962	GTEX-1122O.csv
0.5	40	0.0543237	GTEX-1122O.csv
0.5	50	0.05256	GTEX-1122O.csv
0.5	60	0.0524975	GTEX-1122O.csv
0.5	70	0.0508178	GTEX-1122O.csv
0.5	80	0.0507246	GTEX-1122O.csv
0.5	90	0.0485629	GTEX-1122O.csv
0.5	100	0.0375783	GTEX-1122O.csv
0.5	0	0.0209716	GTEX-1128S.csv
0.5	10	0.0546918	GTEX-1128S.csv
0.5	20	0.0716405	GTEX-1128S.csv
0.5	30	0.0612733	GTEX-1128S.csv
0.5	40	0.0644761	GTEX-1128S.csv
0.5	50	0.0570962	GTEX-1128S.csv
0.5	60	0.0534208	GTEX-1128S.csv
0.5	70	0.0490731	GTEX-1128S.csv
0.5	80	0.045584	GTEX-1128S.csv
0.5	90	0.0524194	GTEX-1128S.csv
0.5	100	0.0412844	GTEX-1128S.csv
0.5	0	0.0297619	GTEX-113IC.csv
0.5	10	0.056083	GTEX-113IC.csv
0.5	20	0.0685871	GTEX-113IC.csv
0.5	30	0.0574534	GTEX-113IC.csv
0.5	40	0.0573441	GTEX-113IC.csv
0.5	50	0.0559532	GTEX-113IC.csv
0.5	60	0.0540947	GTEX-113IC.csv
0.5	70	0.0546595	GTEX-113IC.csv
0.5	80	0.0472727	GTEX-113IC.csv
0.5	90	0.0511464	GTEX-113IC.csv
0.5	100	0.0310078	GTEX-113IC.csv
0.5	0	0.0195315	GTEX-117YX.csv
0.5	10	0.0520424	GTEX-117YX.csv
0.5	20	0.0658878	GTEX-117YX.csv
0.5	30	0.0625657	GTEX-117YX.csv
0.5	40	0.0614562	GTEX-117YX.csv
0.5	50	0.0575414	GTEX-117YX.csv
0.5	60	0.0551655	GTEX-117YX.csv
0.5	70	0.0470588	GTEX-117YX.csv
0.5	80	0.0460624	GTEX-117YX.csv
0.5	90	0.0431034	GTEX-117YX.csv
0.5	100	0.026738	GTEX-117YX.csv
0.5	0	0.0268559	GTEX-11DXX.csv
0.5	10	0.0581288	GTEX-11DXX.csv
0.5	20	0.071592	GTEX-11DXX.csv
0.5	30	0.0617998	GTEX-11DXX.csv
0.5	40	0.0621693	GTEX-11DXX.csv
0.5	50	0.0616401	GTEX-11DXX.csv
0.5	60	0.0569504	GTEX-11DXX.csv
0.5	70	0.0538406	GTEX-11DXX.csv
0.5	80	0.0451671	GTEX-11DXX.csv
0.5	90	0.0467626	GTEX-11DXX.csv
0.5	100	0.0422164	GTEX-11DXX.csv
0.5	0	0.0214972	GTEX-11DZ1.csv
0.5	10	0.0449438	GTEX-11DZ1.csv
0.5	20	0.0554939	GTEX-11DZ1.csv
0.5	30	0.0458976	GTEX-11DZ1.csv
0.5	40	0.047817	GTEX-11DZ1.csv
0.5	50	0.0428571	GTEX-11DZ1.csv
0.5	60	0.0448223	GTEX-11DZ1.csv
0.5	70	0.0423042	GTEX-11DZ1.csv
0.5	80	0.0406977	GTEX-11DZ1.csv
0.5	90	0.0448505	GTEX-11DZ1.csv
0.5	100	0.0458015	GTEX-11DZ1.csv
0.5	0	0.0224325	GTEX-11EI6.csv
0.5	10	0.0447337	GTEX-11EI6.csv
0.5	20	0.0555355	GTEX-11EI6.csv
0.5	30	0.0490551	GTEX-11EI6.csv
0.5	40	0.0525221	GTEX-11EI6.csv
0.5	50	0.0466899	GTEX-11EI6.csv
0.5	60	0.0418006	GTEX-11EI6.csv
0.5	70	0.0345489	GTEX-11EI6.csv
0.5	80	0.03	GTEX-11EI6.csv
0.5	90	0.033275	GTEX-11EI6.csv
0.5	100	0.021645	GTEX-11EI6.csv
0.5	0	0.0208127	GTEX-11EM3.csv
0.5	10	0.0536571	GTEX-11EM3.csv
0.5	20	0.0720222	GTEX-11EM3.csv
0.5	30	0.0640212	GTEX-11EM3.csv
0.5	40	0.0680556	GTEX-11EM3.csv
0.5	50	0.0638104	GTEX-11EM3.csv
0.5	60	0.0597938	GTEX-11EM3.csv
0.5	70	0.0516827	GTEX-11EM3.csv
0.5	80	0.0509259	GTEX-11EM3.csv
0.5	90	0.0582121	GTEX-11EM3.csv
0.5	100	0.0462963	GTEX-11EM3.csv
0.5	0	0.0271486	GTEX-11EMC.csv
0.5	10	0.0569993	GTEX-11EMC.csv
0.5	20	0.0703579	GTEX-11EMC.csv
0.5	30	0.0636879	GTEX-11EMC.csv
0.5	40	0.0634986	GTEX-11EMC.csv
0.5	50	0.0590031	GTEX-11EMC.csv
0.5	60	0.0520893	GTEX-11EMC.csv
0.5	70	0.0434783	GTEX-11EMC.csv
0.5	80	0.039529	GTEX-11EMC.csv
0.5	90	0.0384168	GTEX-11EMC.csv
0.5	100	0.0287206	GTEX-11EMC.csv
0.5	0	0.0272228	GTEX-11EQ8.csv
0.5	10	0.0554405	GTEX-11EQ8.csv
0.5	20	0.0689537	GTEX-11EQ8.csv
0.5	30	0.0591625	GTEX-11EQ8.csv
0.5	40	0.0657115	GTEX-11EQ8.csv
0.5	50	0.0653299	GTEX-11EQ8.csv
0.5	60	0.0645864	GTEX-11EQ8.csv
0.5	70	0.0575731	GTEX-11EQ8.csv
0.5	80	0.0538278	GTEX-11EQ8.csv
0.5	90	0.0565068	GTEX-11EQ8.csv
0.5	100	0.0648148	GTEX-11EQ8.csv
0.5	0	0.020209	GTEX-11EQ9.csv
0.5	10	0.0457317	GTEX-11EQ9.csv
0.5	20	0.0582103	GTEX-11EQ9.csv
0.5	30	0.0519099	GTEX-11EQ9.csv
0.5	40	0.0509021	GTEX-11EQ9.csv
0.5	50	0.0535406	GTEX-11EQ9.csv
0.5	60	0.051	GTEX-11EQ9.csv
0.5	70	0.04474	GTEX-11EQ9.csv
0.5	80	0.0342146	GTEX-11EQ9.csv
0.5	90	0.0383795	GTEX-11EQ9.csv
0.5	100	0.0412371	GTEX-11EQ9.csv
0.5	0	0.0244758	GTEX-11GS4.csv
0.5	10	0.0514369	GTEX-11GS4.csv
0.5	20	0.0635268	GTEX-11GS4.csv
0.5	30	0.0528039	GTEX-11GS4.csv
0.5	40	0.0534109	GTEX-11GS4.csv
0.5	50	0.0509421	GTEX-11GS4.csv
0.5	60	0.0478469	GTEX-11GS4.csv
0.5	70	0.0413146	GTEX-11GS4.csv
0.5	80	0.0408416	GTEX-11GS4.csv
0.5	90	0.0420475	GTEX-11GS4.csv
0.5	100	0.0295359	GTEX-11GS4.csv
0.5	0	0.0191384	GTEX-11GSO.csv
0.5	10	0.0433468	GTEX-11GSO.csv
0.5	20	0.056701	GTEX-11GSO.csv
0.5	30	0.0513502	GTEX-11GSO.csv
0.5	40	0.0493899	GTEX-11GSO.csv
0.5	50	0.0429119	GTEX-11GSO.csv
0.5	60	0.0368705	GTEX-11GSO.csv
0.5	70	0.0307355	GTEX-11GSO.csv
0.5	80	0.0291667	GTEX-11GSO.csv
0.5	90	0.0297619	GTEX-11GSO.csv
0.5	100	0.0269058	GTEX-11GSO.csv
0.5	0	0.0215932	GTEX-11I78.csv
0.5	10	0.0513804	GTEX-11I78.csv
0.5	20	0.0609195	GTEX-11I78.csv
0.5	30	0.0533672	GTEX-11I78.csv
0.5	40	0.0551392	GTEX-11I78.csv
0.5	50	0.050519	GTEX-11I78.csv
0.5	60	0.0455259	GTEX-11I78.csv
0.5	70	0.0388889	GTEX-11I78.csv
0.5	80	0.0439952	GTEX-11I78.csv
0.5	90	0.0365448	GTEX-11I78.csv
0.5	100	0.0160643	GTEX-11I78.csv
0.5	0	0.0244963	GTEX-11LCK.csv
0.5	10	0.0501231	GTEX-11LCK.csv
0.5	20	0.0572617	GTEX-11LCK.csv
0.5	30	0.0529101	GTEX-11LCK.csv
0.5	40	0.0547886	GTEX-11LCK.csv
0.5	50	0.0557073	GTEX-11LCK.csv
0.5	60	0.0523399	GTEX-11LCK.csv
0.5	70	0.045689	GTEX-11LCK.csv
0.5	80	0.0442733	GTEX-11LCK.csv
0.5	90	0.0416667	GTEX-11LCK.csv
0.5	100	0.0437318	GTEX-11LCK.csv
0.5	0	0.0356081	GTEX-11NUK.csv
0.5	10	0.0625858	GTEX-11NUK.csv
0.5	20	0.074094	GTEX-11NUK.csv
0.5	30	0.0655641	GTEX-11NUK.csv
0.5	40	0.0664034	GTEX-11NUK.csv
0.5	50	0.0668761	GTEX-11NUK.csv
0.5	60	0.0600509	GTEX-11NUK.csv
0.5	70	0.0532688	GTEX-11NUK.csv
0.5	80	0.0460218	GTEX-11NUK.csv
0.5	90	0.0500544	GTEX-11NUK.csv
0.5	100	0.0395062	GTEX-11NUK.csv
0.5	0	0.0222527	GTEX-11O72.csv
0.5	10	0.0508167	GTEX-11O72.csv
0.5	20	0.0604242	GTEX-11O72.csv
0.5	30	0.0545455	GTEX-11O72.csv
0.5	40	0.0622038	GTEX-11O72.csv
0.5	50	0.0568536	GTEX-11O72.csv
0.5	60	0.0565178	GTEX-11O72.csv
0.5	70	0.0478261	GTEX-11O72.csv
0.5	80	0.0472103	GTEX-11O72.csv
0.5	90	0.0451745	GTEX-11O72.csv
0.5	100	0.0465116	GTEX-11O72.csv
0.5	0	0.022185	GTEX-11OF3.csv
0.5	10	0.047619	GTEX-11OF3.csv
0.5	20	0.0613354	GTEX-11OF3.csv
0.5	30	0.0585387	GTEX-11OF3.csv
0.5	40	0.0636682	GTEX-11OF3.csv
0.5	50	0.0642693	GTEX-11OF3.csv
0.5	60	0.0564872	GTEX-11OF3.csv
0.5	70	0.0489883	GTEX-11OF3.csv
0.5	80	0.0493827	GTEX-11OF3.csv
0.5	90	0.0486815	GTEX-11OF3.csv
0.5	100	0.0502513	GTEX-11OF3.csv
0.5	0	0.024169	GTEX-11ONC.csv
0.5	10	0.0480953	GTEX-11ONC.csv
0.5	20	0.0594841	GTEX-11ONC.csv
0.5	30	0.0501169	GTEX-11ONC.csv
0.5	40	0.0462649	GTEX-11ONC.csv
0.5	50	0.0473373	GTEX-11ONC.csv
0.5	60	0.0412872	GTEX-11ONC.csv
0.5	70	0.0378842	GTEX-11ONC.csv
0.5	80	0.0387097	GTEX-11ONC.csv
0.5	90	0.042471	GTEX-11ONC.csv
0.5	100	0.0397878	GTEX-11ONC.csv
0.5	0	0.0356761	GTEX-11P7K.csv
0.5	10	0.06691	GTEX-11P7K.csv
0.5	20	0.0806976	GTEX-11P7K.csv
0.5	30	0.0693395	GTEX-11P7K.csv
0.5	40	0.0702479	GTEX-11P7K.csv
0.5	50	0.0654604	GTEX-11P7K.csv
0.5	60	0.0603291	GTEX-11P7K.csv
0.5	70	0.0547753	GTEX-11P7K.csv
0.5	80	0.0526778	GTEX-11P7K.csv
0.5	90	0.06125	GTEX-11P7K.csv
0.5	100	0.0431267	GTEX-11P7K.csv
0.5	0	0.0252441	GTEX-11P81.csv
0.5	10	0.0532276	GTEX-11P81.csv
0.5	20	0.0650651	GTEX-11P81.csv
0.5	30	0.0532588	GTEX-11P81.csv
0.5	40	0.0511122	GTEX-11P81.csv
0.5	50	0.0481928	GTEX-11P81.csv
0.5	60	0.0473538	GTEX-11P81.csv
0.5	70	0.0473856	GTEX-11P81.csv
0.5	80	0.0432946	GTEX-11P81.csv
0.5	90	0.0349544	GTEX-11P81.csv
0.5	100	0.00719425	GTEX-11P81.csv
0.5	0	0.0202151	GTEX-11P82.csv
0.5	10	0.0454941	GTEX-11P82.csv
0.5	20	0.0551288	GTEX-11P82.csv
0.5	30	0.0497238	GTEX-11P82.csv
0.5	40	0.0476501	GTEX-11P82.csv
0.5	50	0.0425532	GTEX-11P82.csv
0.5	60	0.0410959	GTEX-11P82.csv
0.5	70	0.0390805	GTEX-11P82.csv
0.5	80	0.0430267	GTEX-11P82.csv
0.5	90	0.0363636	GTEX-11P82.csv
0.5	100	0.047619	GTEX-11P82.csv
0.5	0	0.0355752	GTEX-11PRG.csv
0.5	10	0.0669347	GTEX-11PRG.csv
0.5	20	0.0838612	GTEX-11PRG.csv
0.5	30	0.0749241	GTEX-11PRG.csv
0.5	40	0.0791084	GTEX-11PRG.csv
0.5	50	0.0762125	GTEX-11PRG.csv
0.5	60	0.0736358	GTEX-11PRG.csv
0.5	70	0.0661479	GTEX-11PRG.csv
0.5	80	0.064346	GTEX-11PRG.csv
0.5	90	0.0540958	GTEX-11PRG.csv
0.5	100	0.0407407	GTEX-11PRG.csv
0.5	0	0.0254845	GTEX-11TT1.csv
0.5	10	0.0659542	GTEX-11TT1.csv
0.5	20	0.0845644	GTEX-11TT1.csv
0.5	30	0.0724218	GTEX-11TT1.csv
0.5	40	0.07739	GTEX-11TT1.csv
0.5	50	0.0884615	GTEX-11TT1.csv
0.5	60	0.0893054	GTEX-11TT1.csv
0.5	70	0.0849673	GTEX-11TT1.csv
0.5	80	0.0909091	GTEX-11TT1.csv
0.5	90	0.0935412	GTEX-11TT1.csv
0.5	100	0.0744186	GTEX-11TT1.csv
0.5	0	0.028083	GTEX-11TTK.csv
0.5	10	0.0557432	GTEX-11TTK.csv
0.5	20	0.0643003	GTEX-11TTK.csv
0.5	30	0.0553945	GTEX-11TTK.csv
0.5	40	0.051526	GTEX-11TTK.csv
0.5	50	0.0502711	GTEX-11TTK.csv
0.5	60	0.0493827	GTEX-11TTK.csv
0.5	70	0.0420223	GTEX-11TTK.csv
0.5	80	0.039966	GTEX-11TTK.csv
0.5	90	0.0427746	GTEX-11TTK.csv
0.5	100	0.0236842	GTEX-11TTK.csv
0.5	0	0.0219512	GTEX-11TUW.csv
0.5	10	0.0507228	GTEX-11TUW.csv
0.5	20	0.064975	GTEX-11TUW.csv
0.5	30	0.0574266	GTEX-11TUW.csv
0.5	40	0.0566868	GTEX-11TUW.csv
0.5	50	0.0519106	GTEX-11TUW.csv
0.5	60	0.0495049	GTEX-11TUW.csv
0.5	70	0.0458537	GTEX-11TUW.csv
0.5	80	0.0448319	GTEX-11TUW.csv
0.5	90	0.045208	GTEX-11TUW.csv
0.5	100	0.0472973	GTEX-11TUW.csv
0.5	0	0.0326178	GTEX-11UD1.csv
0.5	10	0.0598479	GTEX-11UD1.csv
0.5	20	0.0729047	GTEX-11UD1.csv
0.5	30	0.0677481	GTEX-11UD1.csv
0.5	40	0.0761442	GTEX-11UD1.csv
0.5	50	0.0710242	GTEX-11UD1.csv
0.5	60	0.0722679	GTEX-11UD1.csv
0.5	70	0.0653686	GTEX-11UD1.csv
0.5	80	0.0656934	GTEX-11UD1.csv
0.5	90	0.0654206	GTEX-11UD1.csv
0.5	100	0.041791	GTEX-11UD1.csv
0.5	0	0.02442	GTEX-11UD2.csv
0.5	10	0.0533145	GTEX-11UD2.csv
0.5	20	0.0660702	GTEX-11UD2.csv
0.5	30	0.0609156	GTEX-11UD2.csv
0.5	40	0.0600775	GTEX-11UD2.csv
0.5	50	0.0536375	GTEX-11UD2.csv
0.5	60	0.0521558	GTEX-11UD2.csv
0.5	70	0.0462662	GTEX-11UD2.csv
0.5	80	0.0471698	GTEX-11UD2.csv
0.5	90	0.0496454	GTEX-11UD2.csv
0.5	100	0.0456026	GTEX-11UD2.csv
0.5	0	0.0330787	GTEX-11WQC.csv
0.5	10	0.0633075	GTEX-11WQC.csv
0.5	20	0.0829252	GTEX-11WQC.csv
0.5	30	0.0725426	GTEX-11WQC.csv
0.5	40	0.0740217	GTEX-11WQC.csv
0.5	50	0.0789149	GTEX-11WQC.csv
0.5	60	0.0698006	GTEX-11WQC.csv
0.5	70	0.0643813	GTEX-11WQC.csv
0.5	80	0.0588235	GTEX-11WQC.csv
0.5	90	0.064759	GTEX-11WQC.csv
0.5	100	0.0335821	GTEX-11WQC.csv
0.5	0	0.0218004	GTEX-11XUK.csv
0.5	10	0.0488197	GTEX-11XUK.csv
0.5	20	0.061641	GTEX-11XUK.csv
0.5	30	0.0500945	GTEX-11XUK.csv
0.5	40	0.0502225	GTEX-11XUK.csv
0.5	50	0.0490694	GTEX-11XUK.csv
0.5	60	0.0428714	GTEX-11XUK.csv
0.5	70	0.038687	GTEX-11XUK.csv
0.5	80	0.040724	GTEX-11XUK.csv
0.5	90	0.0416667	GTEX-11XUK.csv
0.5	100	0.0427807	GTEX-11XUK.csv
0.5	0	0.0234155	GTEX-11ZTS.csv
0.5	10	0.0496386	GTEX-11ZTS.csv
0.5	20	0.0643402	GTEX-11ZTS.csv
0.5	30	0.0533881	GTEX-11ZTS.csv
0.5	40	0.0546793	GTEX-11ZTS.csv
0.5	50	0.0494505	GTEX-11ZTS.csv
0.5	60	0.0430279	GTEX-11ZTS.csv
0.5	70	0.0391221	GTEX-11ZTS.csv
0.5	80	0.0405405	GTEX-11ZTS.csv
0.5	90	0.040708	GTEX-11ZTS.csv
0.5	100	0.0404858	GTEX-11ZTS.csv
0.5	0	0.0252171	GTEX-11ZTT.csv
0.5	10	0.055021	GTEX-11ZTT.csv
0.5	20	0.0704942	GTEX-11ZTT.csv
0.5	30	0.0620968	GTEX-11ZTT.csv
0.5	40	0.061809	GTEX-11ZTT.csv
0.5	50	0.0594383	GTEX-11ZTT.csv
0.5	60	0.0584752	GTEX-11ZTT.csv
0.5	70	0.0515284	GTEX-11ZTT.csv
0.5	80	0.0435754	GTEX-11ZTT.csv
0.5	90	0.0514372	GTEX-11ZTT.csv
0.5	100	0.0342466	GTEX-11ZTT.csv
0.5	0	0.0228676	GTEX-11ZU8.csv
0.5	10	0.0491591	GTEX-11ZU8.csv
0.5	20	0.066584	GTEX-11ZU8.csv
0.5	30	0.0555815	GTEX-11ZU8.csv
0.5	40	0.0571081	GTEX-11ZU8.csv
0.5	50	0.0588235	GTEX-11ZU8.csv
0.5	60	0.0548723	GTEX-11ZU8.csv
0.5	70	0.0489749	GTEX-11ZU8.csv
0.5	80	0.0451237	GTEX-11ZU8.csv
0.5	90	0.048218	GTEX-11ZU8.csv
0.5	100	0.035533	GTEX-11ZU8.csv
0.5	0	0.0215783	GTEX-11ZUS.csv
0.5	10	0.0486836	GTEX-11ZUS.csv
0.5	20	0.0603614	GTEX-11ZUS.csv
0.5	30	0.0546541	GTEX-11ZUS.csv
0.5	40	0.0565724	GTEX-11ZUS.csv
0.5	50	0.0581738	GTEX-11ZUS.csv
0.5	60	0.0591716	GTEX-11ZUS.csv
0.5	70	0.0562372	GTEX-11ZUS.csv
0.5	80	0.0548128	GTEX-11ZUS.csv
0.5	90	0.0527307	GTEX-11ZUS.csv
0.5	100	0.0530973	GTEX-11ZUS.csv
0.5	0	0.0221138	GTEX-11ZVC.csv
0.5	10	0.0456002	GTEX-11ZVC.csv
0.5	20	0.0584795	GTEX-11ZVC.csv
0.5	30	0.0492589	GTEX-11ZVC.csv
0.5	40	0.048268	GTEX-11ZVC.csv
0.5	50	0.05	GTEX-11ZVC.csv
0.5	60	0.0448393	GTEX-11ZVC.csv
0.5	70	0.0404449	GTEX-11ZVC.csv
0.5	80	0.0371353	GTEX-11ZVC.csv
0.5	90	0.0396226	GTEX-11ZVC.csv
0.5	100	0.0195122	GTEX-11ZVC.csv
0.5	0	0.0214955	GTEX-1211K.csv
0.5	10	0.0508899	GTEX-1211K.csv
0.5	20	0.0695729	GTEX-1211K.csv
0.5	30	0.063335	GTEX-1211K.csv
0.5	40	0.0634921	GTEX-1211K.csv
0.5	50	0.0617391	GTEX-1211K.csv
0.5	60	0.0584737	GTEX-1211K.csv
0.5	70	0.0482353	GTEX-1211K.csv
0.5	80	0.0502355	GTEX-1211K.csv
0.5	90	0.0585683	GTEX-1211K.csv
0.5	100	0.0480769	GTEX-1211K.csv
0.5	0	0.0339138	GTEX-12126.csv
0.5	10	0.0694476	GTEX-12126.csv
0.5	20	0.0840014	GTEX-12126.csv
0.5	30	0.0741758	GTEX-12126.csv
0.5	40	0.0781011	GTEX-12126.csv
0.5	50	0.075067	GTEX-12126.csv
0.5	60	0.0701481	GTEX-12126.csv
0.5	70	0.0650183	GTEX-12126.csv
0.5	80	0.0606768	GTEX-12126.csv
0.5	90	0.0559105	GTEX-12126.csv
0.5	100	0.0421456	GTEX-12126.csv
0.5	0	0.0246377	GTEX-1212Z.csv
0.5	10	0.0521719	GTEX-1212Z.csv
0.5	20	0.0644391	GTEX-1212Z.csv
0.5	30	0.0537428	GTEX-1212Z.csv
0.5	40	0.0557199	GTEX-1212Z.csv
0.5	50	0.0565079	GTEX-1212Z.csv
0.5	60	0.0515988	GTEX-1212Z.csv
0.5	70	0.0423143	GTEX-1212Z.csv
0.5	80	0.0385051	GTEX-1212Z.csv
0.5	90	0.0430622	GTEX-1212Z.csv
0.5	100	0.0333333	GTEX-1212Z.csv
0.5	0	0.0238095	GTEX-12584.csv
0.5	10	0.0535758	GTEX-12584.csv
0.5	20	0.0679682	GTEX-12584.csv
0.5	30	0.0611336	GTEX-12584.csv
0.5	40	0.0639748	GTEX-12584.csv
0.5	50	0.0640937	GTEX-12584.csv
0.5	60	0.0597954	GTEX-12584.csv
0.5	70	0.0511628	GTEX-12584.csv
0.5	80	0.0512515	GTEX-12584.csv
0.5	90	0.0450751	GTEX-12584.csv
0.5	100	0.0218978	GTEX-12584.csv
0.5	0	0.0218767	GTEX-12696.csv
0.5	10	0.0476779	GTEX-12696.csv
0.5	20	0.0608157	GTEX-12696.csv
0.5	30	0.0534476	GTEX-12696.csv
0.5	40	0.0510836	GTEX-12696.csv
0.5	50	0.0506579	GTEX-12696.csv
0.5	60	0.0475096	GTEX-12696.csv
0.5	70	0.0412926	GTEX-12696.csv
0.5	80	0.0402299	GTEX-12696.csv
0.5	90	0.0366242	GTEX-12696.csv
0.5	100	0.0268199	GTEX-12696.csv
0.5	0	0.0222561	GTEX-1269C.csv
0.5	10	0.0489893	GTEX-1269C.csv
0.5	20	0.0614129	GTEX-1269C.csv
0.5	30	0.0534171	GTEX-1269C.csv
0.5	40	0.0613161	GTEX-1269C.csv
0.5	50	0.0578298	GTEX-1269C.csv
0.5	60	0.0546933	GTEX-1269C.csv
0.5	70	0.0460069	GTEX-1269C.csv
0.5	80	0.0417136	GTEX-1269C.csv
0.5	90	0.0430622	GTEX-1269C.csv
0.5	100	0.037037	GTEX-1269C.csv
0.5	0	0.0291536	GTEX-12C56.csv
0.5	10	0.0538048	GTEX-12C56.csv
0.5	20	0.0625782	GTEX-12C56.csv
0.5	30	0.0569808	GTEX-12C56.csv
0.5	40	0.0577352	GTEX-12C56.csv
0.5	50	0.0539403	GTEX-12C56.csv
0.5	60	0.0536013	GTEX-12C56.csv
0.5	70	0.0509108	GTEX-12C56.csv
0.5	80	0.0479603	GTEX-12C56.csv
0.5	90	0.0445906	GTEX-12C56.csv
0.5	100	0.0311111	GTEX-12C56.csv
0.5	0	0.0218187	GTEX-12KS4.csv
0.5	10	0.0440569	GTEX-12KS4.csv
0.5	20	0.0541006	GTEX-12KS4.csv
0.5	30	0.0458574	GTEX-12KS4.csv
0.5	40	0.0470588	GTEX-12KS4.csv
0.5	50	0.0384862	GTEX-12KS4.csv
0.5	60	0.0359238	GTEX-12KS4.csv
0.5	70	0.0338836	GTEX-12KS4.csv
0.5	80	0.0328228	GTEX-12KS4.csv
0.5	90	0.0340031	GTEX-12KS4.csv
0.5	100	0.0152672	GTEX-12KS4.csv
0.5	0	0.0216579	GTEX-12WSA.csv
0.5	10	0.045489	GTEX-12WSA.csv
0.5	20	0.0602935	GTEX-12WSA.csv
0.5	30	0.0515098	GTEX-12WSA.csv
0.5	40	0.0530303	GTEX-12WSA.csv
0.5	50	0.050566	GTEX-12WSA.csv
0.5	60	0.0463287	GTEX-12WSA.csv
0.5	70	0.0445596	GTEX-12WSA.csv
0.5	80	0.0415512	GTEX-12WSA.csv
0.5	90	0.0378151	GTEX-12WSA.csv
0.5	100	0.0203046	GTEX-12WSA.csv
0.5	0	0.0301757	GTEX-12WSD.csv
0.5	10	0.0538733	GTEX-12WSD.csv
0.5	20	0.0669175	GTEX-12WSD.csv
0.5	30	0.0596125	GTEX-12WSD.csv
0.5	40	0.0610169	GTEX-12WSD.csv
0.5	50	0.0624704	GTEX-12WSD.csv
0.5	60	0.0599129	GTEX-12WSD.csv
0.5	70	0.053137	GTEX-12WSD.csv
0.5	80	0.0541427	GTEX-12WSD.csv
0.5	90	0.052879	GTEX-12WSD.csv
0.5	100	0.045584	GTEX-12WSD.csv
0.5	0	0.0250057	GTEX-12WSL.csv
0.5	10	0.0592885	GTEX-12WSL.csv
0.5	20	0.0724409	GTEX-12WSL.csv
0.5	30	0.0639894	GTEX-12WSL.csv
0.5	40	0.0651448	GTEX-12WSL.csv
0.5	50	0.065562	GTEX-12WSL.csv
0.5	60	0.0608841	GTEX-12WSL.csv
0.5	70	0.0520733	GTEX-12WSL.csv
0.5	80	0.0494438	GTEX-12WSL.csv
0.5	90	0.0453752	GTEX-12WSL.csv
0.5	100	0.0232558	GTEX-12WSL.csv
0.5	0	0.021489	GTEX-12WSM.csv
0.5	10	0.0448194	GTEX-12WSM.csv
0.5	20	0.0591763	GTEX-12WSM.csv
0.5	30	0.0488467	GTEX-12WSM.csv
0.5	40	0.0493167	GTEX-12WSM.csv
0.5	50	0.0433754	GTEX-12WSM.csv
0.5	60	0.0380687	GTEX-12WSM.csv
0.5	70	0.0311804	GTEX-12WSM.csv
0.5	80	0.027417	GTEX-12WSM.csv
0.5	90	0.0309917	GTEX-12WSM.csv
0.5	100	0.0152284	GTEX-12WSM.csv
0.5	0	0.0227359	GTEX-12ZZX.csv
0.5	10	0.0461068	GTEX-12ZZX.csv
0.5	20	0.0592727	GTEX-12ZZX.csv
0.5	30	0.0539773	GTEX-12ZZX.csv
0.5	40	0.0552017	GTEX-12ZZX.csv
0.5	50	0.0502755	GTEX-12ZZX.csv
0.5	60	0.0469745	GTEX-12ZZX.csv
0.5	70	0.0446169	GTEX-12ZZX.csv
0.5	80	0.0449871	GTEX-12ZZX.csv
0.5	90	0.0529301	GTEX-12ZZX.csv
0.5	100	0.0454545	GTEX-12ZZX.csv
0.5	0	0.0215037	GTEX-12ZZY.csv
0.5	10	0.0450581	GTEX-12ZZY.csv
0.5	20	0.0562818	GTEX-12ZZY.csv
0.5	30	0.0503423	GTEX-12ZZY.csv
0.5	40	0.0498688	GTEX-12ZZY.csv
0.5	50	0.0496599	GTEX-12ZZY.csv
0.5	60	0.0424195	GTEX-12ZZY.csv
0.5	70	0.0393258	GTEX-12ZZY.csv
0.5	80	0.0416667	GTEX-12ZZY.csv
0.5	90	0.0397924	GTEX-12ZZY.csv
0.5	100	0.0278884	GTEX-12ZZY.csv
0.5	0	0.0195241	GTEX-12ZZZ.csv
0.5	10	0.0449797	GTEX-12ZZZ.csv
0.5	20	0.0587112	GTEX-12ZZZ.csv
0.5	30	0.0523732	GTEX-12ZZZ.csv
0.5	40	0.0506146	GTEX-12ZZZ.csv
0.5	50	0.05	GTEX-12ZZZ.csv
0.5	60	0.0432373	GTEX-12ZZZ.csv
0.5	70	0.0353866	GTEX-12ZZZ.csv
0.5	80	0.0344234	GTEX-12ZZZ.csv
0.5	90	0.0381679	GTEX-12ZZZ.csv
0.5	100	0.0216216	GTEX-12ZZZ.csv
0.5	0	0.0262255	GTEX-13111.csv
0.5	10	0.0551118	GTEX-13111.csv
0.5	20	0.068438	GTEX-13111.csv
0.5	30	0.0565099	GTEX-13111.csv
0.5	40	0.0542099	GTEX-13111.csv
0.5	50	0.0540741	GTEX-13111.csv
0.5	60	0.0538972	GTEX-13111.csv
0.5	70	0.0449219	GTEX-13111.csv
0.5	80	0.0369427	GTEX-13111.csv
0.5	90	0.0440917	GTEX-13111.csv
0.5	100	0.0413534	GTEX-13111.csv
0.5	0	0.0201204	GTEX-13112.csv
0.5	10	0.0441974	GTEX-13112.csv
0.5	20	0.0591068	GTEX-13112.csv
0.5	30	0.050349	GTEX-13112.csv
0.5	40	0.0529066	GTEX-13112.csv
0.5	50	0.0490196	GTEX-13112.csv
0.5	60	0.0403309	GTEX-13112.csv
0.5	70	0.0361446	GTEX-13112.csv
0.5	80	0.033871	GTEX-13112.csv
0.5	90	0.0394432	GTEX-13112.csv
0.5	100	0.0384615	GTEX-13112.csv
0.5	0	0.0287611	GTEX-13113.csv
0.5	10	0.0650859	GTEX-13113.csv
0.5	20	0.0817031	GTEX-13113.csv
0.5	30	0.0739939	GTEX-13113.csv
0.5	40	0.0770089	GTEX-13113.csv
0.5	50	0.0813609	GTEX-13113.csv
0.5	60	0.0784483	GTEX-13113.csv
0.5	70	0.069001	GTEX-13113.csv
0.5	80	0.0670241	GTEX-13113.csv
0.5	90	0.0751342	GTEX-13113.csv
0.5	100	0.0598291	GTEX-13113.csv
0.5	0	0.0203615	GTEX-1313W.csv
0.5	10	0.0481626	GTEX-1313W.csv
0.5	20	0.0602303	GTEX-1313W.csv
0.5	30	0.0506586	GTEX-1313W.csv
0.5	40	0.052774	GTEX-1313W.csv
0.5	50	0.0515556	GTEX-1313W.csv
0.5	60	0.0472765	GTEX-1313W.csv
0.5	70	0.046398	GTEX-1313W.csv
0.5	80	0.0432692	GTEX-1313W.csv
0.5	90	0.0487805	GTEX-1313W.csv
0.5	100	0.0310881	GTEX-1313W.csv
0.5	0	0.0197454	GTEX-1314G.csv
0.5	10	0.0425476	GTEX-1314G.csv
0.5	20	0.052	GTEX-1314G.csv
0.5	30	0.0459411	GTEX-1314G.csv
0.5	40	0.0487385	GTEX-1314G.csv
0.5	50	0.0435746	GTEX-1314G.csv
0.5	60	0.0415973	GTEX-1314G.csv
0.5	70	0.0317776	GTEX-1314G.csv
0.5	80	0.0273794	GTEX-1314G.csv
0.5	90	0.0346084	GTEX-1314G.csv
0.5	100	0.0123967	GTEX-1314G.csv
0.5	0	0.0319774	GTEX-131XE.csv
0.5	10	0.0686004	GTEX-131XE.csv
0.5	20	0.0887616	GTEX-131XE.csv
0.5	30	0.079128	GTEX-131XE.csv
0.5	40	0.0801506	GTEX-131XE.csv
0.5	50	0.0817923	GTEX-131XE.csv
0.5	60	0.0809917	GTEX-131XE.csv
0.5	70	0.0733138	GTEX-131XE.csv
0.5	80	0.0675159	GTEX-131XE.csv
0.5	90	0.0649351	GTEX-131XE.csv
0.5	100	0.0409091	GTEX-131XE.csv
0.5	0	0.0292996	GTEX-131XF.csv
0.5	10	0.0546413	GTEX-131XF.csv
0.5	20	0.067833	GTEX-131XF.csv
0.5	30	0.0616438	GTEX-131XF.csv
0.5	40	0.0616114	GTEX-131XF.csv
0.5	50	0.0600109	GTEX-131XF.csv
0.5	60	0.056592	GTEX-131XF.csv
0.5	70	0.0523599	GTEX-131XF.csv
0.5	80	0.0539535	GTEX-131XF.csv
0.5	90	0.0557029	GTEX-131XF.csv
0.5	100	0.0473538	GTEX-131XF.csv
0.5	0	0.0295059	GTEX-131XW.csv
0.5	10	0.0590967	GTEX-131XW.csv
0.5	20	0.0679048	GTEX-131XW.csv
0.5	30	0.0560897	GTEX-131XW.csv
0.5	40	0.0554017	GTEX-131XW.csv
0.5	50	0.0544554	GTEX-131XW.csv
0.5	60	0.0499719	GTEX-131XW.csv
0.5	70	0.0449804	GTEX-131XW.csv
0.5	80	0.0457831	GTEX-131XW.csv
0.5	90	0.0415264	GTEX-131XW.csv
0.5	100	0.0447059	GTEX-131XW.csv
0.5	0	0.031867	GTEX-131YS.csv
0.5	10	0.0598911	GTEX-131YS.csv
0.5	20	0.0693207	GTEX-131YS.csv
0.5	30	0.0607088	GTEX-131YS.csv
0.5	40	0.0609292	GTEX-131YS.csv
0.5	50	0.0590698	GTEX-131YS.csv
0.5	60	0.0567941	GTEX-131YS.csv
0.5	70	0.0504305	GTEX-131YS.csv
0.5	80	0.0496454	GTEX-131YS.csv
0.5	90	0.0480349	GTEX-131YS.csv
0.5	100	0.0402145	GTEX-131YS.csv
0.5	0	0.0237007	GTEX-132AR.csv
0.5	10	0.0531295	GTEX-132AR.csv
0.5	20	0.0688785	GTEX-132AR.csv
0.5	30	0.0613965	GTEX-132AR.csv
0.5	40	0.0635003	GTEX-132AR.csv
0.5	50	0.0641361	GTEX-132AR.csv
0.5	60	0.0577069	GTEX-132AR.csv
0.5	70	0.0581498	GTEX-132AR.csv
0.5	80	0.0632768	GTEX-132AR.csv
0.5	90	0.0648734	GTEX-132AR.csv
0.5	100	0.0614334	GTEX-132AR.csv
0.5	0	0.0226424	GTEX-132QS.csv
0.5	10	0.0590994	GTEX-132QS.csv
0.5	20	0.0767098	GTEX-132QS.csv
0.5	30	0.0651616	GTEX-132QS.csv
0.5	40	0.0688759	GTEX-132QS.csv
0.5	50	0.0681629	GTEX-132QS.csv
0.5	60	0.0639699	GTEX-132QS.csv
0.5	70	0.0550162	GTEX-132QS.csv
0.5	80	0.0543767	GTEX-132QS.csv
0.5	90	0.0518784	GTEX-132QS.csv
0.5	100	0.0615385	GTEX-132QS.csv
0.5	0	0.0251716	GTEX-133LE.csv
0.5	10	0.0545957	GTEX-133LE.csv
0.5	20	0.0681217	GTEX-133LE.csv
0.5	30	0.0589744	GTEX-133LE.csv
0.5	40	0.0600367	GTEX-133LE.csv
0.5	50	0.0536131	GTEX-133LE.csv
0.5	60	0.0527357	GTEX-133LE.csv
0.5	70	0.0435447	GTEX-133LE.csv
0.5	80	0.0418288	GTEX-133LE.csv
0.5	90	0.0441767	GTEX-133LE.csv
0.5	100	0.0428571	GTEX-133LE.csv
0.5	0	0.0262957	GTEX-1399R.csv
0.5	10	0.0515253	GTEX-1399R.csv
0.5	20	0.0602314	GTEX-1399R.csv
0.5	30	0.0519126	GTEX-1399R.csv
0.5	40	0.0485494	GTEX-1399R.csv
0.5	50	0.0473602	GTEX-1399R.csv
0.5	60	0.0453309	GTEX-1399R.csv
0.5	70	0.0366379	GTEX-1399R.csv
0.5	80	0.0409605	GTEX-1399R.csv
0.5	90	0.046371	GTEX-1399R.csv
0.5	100	0.0292683	GTEX-1399R.csv
0.5	0	0.0229368	GTEX-1399T.csv
0.5	10	0.0488498	GTEX-1399T.csv
0.5	20	0.0599356	GTEX-1399T.csv
0.5	30	0.0515276	GTEX-1399T.csv
0.5	40	0.052439	GTEX-1399T.csv
0.5	50	0.0547185	GTEX-1399T.csv
0.5	60	0.0470914	GTEX-1399T.csv
0.5	70	0.0424837	GTEX-1399T.csv
0.5	80	0.0386819	GTEX-1399T.csv
0.5	90	0.0422833	GTEX-1399T.csv
0.5	100	0.0239234	GTEX-1399T.csv
0.5	0	0.02189	GTEX-1399U.csv
0.5	10	0.0570897	GTEX-1399U.csv
0.5	20	0.0721405	GTEX-1399U.csv
0.5	30	0.0651014	GTEX-1399U.csv
0.5	40	0.0663475	GTEX-1399U.csv
0.5	50	0.0609541	GTEX-1399U.csv
0.5	60	0.0590631	GTEX-1399U.csv
0.5	70	0.0487515	GTEX-1399U.csv
0.5	80	0.0405797	GTEX-1399U.csv
0.5	90	0.0398406	GTEX-1399U.csv
0.5	100	0.0255319	GTEX-1399U.csv
0.5	0	0.0246302	GTEX-139D8.csv
0.5	10	0.0515901	GTEX-139D8.csv
0.5	20	0.0635858	GTEX-139D8.csv
0.5	30	0.055339	GTEX-139D8.csv
0.5	40	0.0500245	GTEX-139D8.csv
0.5	50	0.0462789	GTEX-139D8.csv
0.5	60	0.042796	GTEX-139D8.csv
0.5	70	0.04	GTEX-139D8.csv
0.5	80	0.0367171	GTEX-139D8.csv
0.5	90	0.0353982	GTEX-139D8.csv
0.5	100	0.0230263	GTEX-139D8.csv
0.5	0	0.0214177	GTEX-139T4.csv
0.5	10	0.042439	GTEX-139T4.csv
0.5	20	0.055032	GTEX-139T4.csv
0.5	30	0.0466975	GTEX-139T4.csv
0.5	40	0.0479784	GTEX-139T4.csv
0.5	50	0.0517598	GTEX-139T4.csv
0.5	60	0.0517241	GTEX-139T4.csv
0.5	70	0.0468165	GTEX-139T4.csv
0.5	80	0.039555	GTEX-139T4.csv
0.5	90	0.0404218	GTEX-139T4.csv
0.5	100	0.0410959	GTEX-139T4.csv
0.5	0	0.0237877	GTEX-139T6.csv
0.5	10	0.0488623	GTEX-139T6.csv
0.5	20	0.0605629	GTEX-139T6.csv
0.5	30	0.0530903	GTEX-139T6.csv
0.5	40	0.0543423	GTEX-139T6.csv
0.5	50	0.0503927	GTEX-139T6.csv
0.5	60	0.0459941	GTEX-139T6.csv
0.5	70	0.0414866	GTEX-139T6.csv
0.5	80	0.039604	GTEX-139T6.csv
0.5	90	0.0414815	GTEX-139T6.csv
0.5	100	0.0282686	GTEX-139T6.csv
0.5	0	0.0208969	GTEX-139TT.csv
0.5	10	0.0480644	GTEX-139TT.csv
0.5	20	0.0617336	GTEX-139TT.csv
0.5	30	0.0530672	GTEX-139TT.csv
0.5	40	0.0534202	GTEX-139TT.csv
0.5	50	0.0549356	GTEX-139TT.csv
0.5	60	0.0538385	GTEX-139TT.csv
0.5	70	0.0495169	GTEX-139TT.csv
0.5	80	0.0461049	GTEX-139TT.csv
0.5	90	0.0469484	GTEX-139TT.csv
0.5	100	0.0611111	GTEX-139TT.csv
0.5	0	0.0268354	GTEX-139TU.csv
0.5	10	0.0563285	GTEX-139TU.csv
0.5	20	0.0707846	GTEX-139TU.csv
0.5	30	0.0616822	GTEX-139TU.csv
0.5	40	0.0629139	GTEX-139TU.csv
0.5	50	0.0638166	GTEX-139TU.csv
0.5	60	0.0646766	GTEX-139TU.csv
0.5	70	0.0590248	GTEX-139TU.csv
0.5	80	0.0513699	GTEX-139TU.csv
0.5	90	0.0485893	GTEX-139TU.csv
0.5	100	0.0466926	GTEX-139TU.csv
0.5	0	0.0253145	GTEX-139YR.csv
0.5	10	0.052581	GTEX-139YR.csv
0.5	20	0.0630569	GTEX-139YR.csv
0.5	30	0.0553881	GTEX-139YR.csv
0.5	40	0.055792	GTEX-139YR.csv
0.5	50	0.0523222	GTEX-139YR.csv
0.5	60	0.0464807	GTEX-139YR.csv
0.5	70	0.0362934	GTEX-139YR.csv
0.5	80	0.0398833	GTEX-139YR.csv
0.5	90	0.036036	GTEX-139YR.csv
0.5	100	0.01983	GTEX-139YR.csv
0.5	0	0.0198978	GTEX-13CF2.csv
0.5	10	0.0477825	GTEX-13CF2.csv
0.5	20	0.0644719	GTEX-13CF2.csv
0.5	30	0.0518747	GTEX-13CF2.csv
0.5	40	0.0543329	GTEX-13CF2.csv
0.5	50	0.052583	GTEX-13CF2.csv
0.5	60	0.0482315	GTEX-13CF2.csv
0.5	70	0.0425258	GTEX-13CF2.csv
0.5	80	0.0414594	GTEX-13CF2.csv
0.5	90	0.0338164	GTEX-13CF2.csv
0.5	100	0.0116279	GTEX-13CF2.csv
0.5	0	0.0209796	GTEX-13CF3.csv
0.5	10	0.0514452	GTEX-13CF3.csv
0.5	20	0.0654472	GTEX-13CF3.csv
0.5	30	0.0556062	GTEX-13CF3.csv
0.5	40	0.0578947	GTEX-13CF3.csv
0.5	50	0.054034	GTEX-13CF3.csv
0.5	60	0.0500424	GTEX-13CF3.csv
0.5	70	0.0433031	GTEX-13CF3.csv
0.5	80	0.0451031	GTEX-13CF3.csv
0.5	90	0.0520646	GTEX-13CF3.csv
0.5	100	0.0530612	GTEX-13CF3.csv
0.5	0	0.0211955	GTEX-13D11.csv
0.5	10	0.0438413	GTEX-13D11.csv
0.5	20	0.0554865	GTEX-13D11.csv
0.5	30	0.046031	GTEX-13D11.csv
0.5	40	0.0455385	GTEX-13D11.csv
0.5	50	0.0478896	GTEX-13D11.csv
0.5	60	0.0481036	GTEX-13D11.csv
0.5	70	0.0418042	GTEX-13D11.csv
0.5	80	0.0370899	GTEX-13D11.csv
0.5	90	0.0389344	GTEX-13D11.csv
0.5	100	0.0255102	GTEX-13D11.csv
0.5	0	0.0208143	GTEX-13FH7.csv
0.5	10	0.0504202	GTEX-13FH7.csv
0.5	20	0.0688858	GTEX-13FH7.csv
0.5	30	0.0603538	GTEX-13FH7.csv
0.5	40	0.0629229	GTEX-13FH7.csv
0.5	50	0.0660793	GTEX-13FH7.csv
0.5	60	0.0661241	GTEX-13FH7.csv
0.5	70	0.0540865	GTEX-13FH7.csv
0.5	80	0.0518293	GTEX-13FH7.csv
0.5	90	0.0549683	GTEX-13FH7.csv
0.5	100	0.039604	GTEX-13FH7.csv
0.5	0	0.0245539	GTEX-13FHO.csv
0.5	10	0.0520974	GTEX-13FHO.csv
0.5	20	0.0649832	GTEX-13FHO.csv
0.5	30	0.0572177	GTEX-13FHO.csv
0.5	40	0.0595182	GTEX-13FHO.csv
0.5	50	0.0588235	GTEX-13FHO.csv
0.5	60	0.0500352	GTEX-13FHO.csv
0.5	70	0.0467836	GTEX-13FHO.csv
0.5	80	0.0402612	GTEX-13FHO.csv
0.5	90	0.0422961	GTEX-13FHO.csv
0.5	100	0.0355872	GTEX-13FHO.csv
0.5	0	0.0482195	GTEX-13FHP.csv
0.5	10	0.0810504	GTEX-13FHP.csv
0.5	20	0.0928553	GTEX-13FHP.csv
0.5	30	0.082903	GTEX-13FHP.csv
0.5	40	0.0820423	GTEX-13FHP.csv
0.5	50	0.0811518	GTEX-13FHP.csv
0.5	60	0.0767363	GTEX-13FHP.csv
0.5	70	0.0703433	GTEX-13FHP.csv
0.5	80	0.0702247	GTEX-13FHP.csv
0.5	90	0.0719921	GTEX-13FHP.csv
0.5	100	0.0597015	GTEX-13FHP.csv
0.5	0	0.0215087	GTEX-13FTW.csv
0.5	10	0.0478996	GTEX-13FTW.csv
0.5	20	0.0605941	GTEX-13FTW.csv
0.5	30	0.0502669	GTEX-13FTW.csv
0.5	40	0.0522648	GTEX-13FTW.csv
0.5	50	0.0481565	GTEX-13FTW.csv
0.5	60	0.0464716	GTEX-13FTW.csv
0.5	70	0.0455016	GTEX-13FTW.csv
0.5	80	0.039726	GTEX-13FTW.csv
0.5	90	0.0414201	GTEX-13FTW.csv
0.5	100	0.0452489	GTEX-13FTW.csv
0.5	0	0.023169	GTEX-13FTY.csv
0.5	10	0.0464366	GTEX-13FTY.csv
0.5	20	0.0552744	GTEX-13FTY.csv
0.5	30	0.0463895	GTEX-13FTY.csv
0.5	40	0.0443925	GTEX-13FTY.csv
0.5	50	0.047619	GTEX-13FTY.csv
0.5	60	0.0450928	GTEX-13FTY.csv
0.5	70	0.0371945	GTEX-13FTY.csv
0.5	80	0.0341064	GTEX-13FTY.csv
0.5	90	0.0340681	GTEX-13FTY.csv
0.5	100	0.0148515	GTEX-13FTY.csv
0.5	0	0.0213496	GTEX-13G51.csv
0.5	10	0.0476328	GTEX-13G51.csv
0.5	20	0.0624127	GTEX-13G51.csv
0.5	30	0.0490929	GTEX-13G51.csv
0.5	40	0.0538625	GTEX-13G51.csv
0.5	50	0.0538244	GTEX-13G51.csv
0.5	60	0.0557414	GTEX-13G51.csv
0.5	70	0.0529801	GTEX-13G51.csv
0.5	80	0.0567376	GTEX-13G51.csv
0.5	90	0.0585242	GTEX-13G51.csv
0.5	100	0.0451977	GTEX-13G51.csv
0.5	0	0.0298986	GTEX-13IVO.csv
0.5	10	0.0539058	GTEX-13IVO.csv
0.5	20	0.0589985	GTEX-13IVO.csv
0.5	30	0.0492242	GTEX-13IVO.csv
0.5	40	0.0514107	GTEX-13IVO.csv
0.5	50	0.0472264	GTEX-13IVO.csv
0.5	60	0.0469716	GTEX-13IVO.csv
0.5	70	0.0396313	GTEX-13IVO.csv
0.5	80	0.0374362	GTEX-13IVO.csv
0.5	90	0.0322823	GTEX-13IVO.csv
0.5	100	0.0192308	GTEX-13IVO.csv
0.5	0	0.0318126	GTEX-13JUV.csv
0.5	10	0.0611863	GTEX-13JUV.csv
0.5	20	0.0759339	GTEX-13JUV.csv
0.5	30	0.0644383	GTEX-13JUV.csv
0.5	40	0.0699734	GTEX-13JUV.csv
0.5	50	0.0656018	GTEX-13JUV.csv
0.5	60	0.064833	GTEX-13JUV.csv
0.5	70	0.0556845	GTEX-13JUV.csv
0.5	80	0.0613437	GTEX-13JUV.csv
0.5	90	0.0612813	GTEX-13JUV.csv
0.5	100	0.0466667	GTEX-13JUV.csv
0.5	0	0.0314312	GTEX-13JVG.csv
0.5	10	0.0630372	GTEX-13JVG.csv
0.5	20	0.0783425	GTEX-13JVG.csv
0.5	30	0.0672269	GTEX-13JVG.csv
0.5	40	0.0675165	GTEX-13JVG.csv
0.5	50	0.0670623	GTEX-13JVG.csv
0.5	60	0.0593047	GTEX-13JVG.csv
0.5	70	0.0472	GTEX-13JVG.csv
0.5	80	0.0446985	GTEX-13JVG.csv
0.5	90	0.0453834	GTEX-13JVG.csv
0.5	100	0.0328467	GTEX-13JVG.csv
0.5	0	0.0363498	GTEX-13N11.csv
0.5	10	0.0625562	GTEX-13N11.csv
0.5	20	0.0729246	GTEX-13N11.csv
0.5	30	0.065405	GTEX-13N11.csv
0.5	40	0.0667128	GTEX-13N11.csv
0.5	50	0.067679	GTEX-13N11.csv
0.5	60	0.0659449	GTEX-13N11.csv
0.5	70	0.0608496	GTEX-13N11.csv
0.5	80	0.0610632	GTEX-13N11.csv
0.5	90	0.0620079	GTEX-13N11.csv
0.5	100	0.0523918	GTEX-13N11.csv
0.5	0	0.0285605	GTEX-13N1W.csv
0.5	10	0.0569832	GTEX-13N1W.csv
0.5	20	0.0703645	GTEX-13N1W.csv
0.5	30	0.0628511	GTEX-13N1W.csv
0.5	40	0.0663717	GTEX-13N1W.csv
0.5	50	0.0631229	GTEX-13N1W.csv
0.5	60	0.0617284	GTEX-13N1W.csv
0.5	70	0.0580326	GTEX-13N1W.csv
0.5	80	0.0505667	GTEX-13N1W.csv
0.5	90	0.0546318	GTEX-13N1W.csv
0.5	100	0.0320197	GTEX-13N1W.csv
0.5	0	0.0353354	GTEX-13N2G.csv
0.5	10	0.063353	GTEX-13N2G.csv
0.5	20	0.0738846	GTEX-13N2G.csv
0.5	30	0.0620646	GTEX-13N2G.csv
0.5	40	0.0628437	GTEX-13N2G.csv
0.5	50	0.0593719	GTEX-13N2G.csv
0.5	60	0.0533927	GTEX-13N2G.csv
0.5	70	0.042471	GTEX-13N2G.csv
0.5	80	0.0367647	GTEX-13N2G.csv
0.5	90	0.0367816	GTEX-13N2G.csv
0.5	100	0.0196078	GTEX-13N2G.csv
0.5	0	0.0310042	GTEX-13NYB.csv
0.5	10	0.0561127	GTEX-13NYB.csv
0.5	20	0.070922	GTEX-13NYB.csv
0.5	30	0.0644813	GTEX-13NYB.csv
0.5	40	0.0652274	GTEX-13NYB.csv
0.5	50	0.061019	GTEX-13NYB.csv
0.5	60	0.0578625	GTEX-13NYB.csv
0.5	70	0.0458568	GTEX-13NYB.csv
0.5	80	0.0452156	GTEX-13NYB.csv
0.5	90	0.0460432	GTEX-13NYB.csv
0.5	100	0.0464396	GTEX-13NYB.csv
0.5	0	0.0354664	GTEX-13NZ8.csv
0.5	10	0.0719155	GTEX-13NZ8.csv
0.5	20	0.0844763	GTEX-13NZ8.csv
0.5	30	0.0755045	GTEX-13NZ8.csv
0.5	40	0.0731278	GTEX-13NZ8.csv
0.5	50	0.0670017	GTEX-13NZ8.csv
0.5	60	0.0577778	GTEX-13NZ8.csv
0.5	70	0.0486527	GTEX-13NZ8.csv
0.5	80	0.0437262	GTEX-13NZ8.csv
0.5	90	0.0395778	GTEX-13NZ8.csv
0.5	100	0.0319767	GTEX-13NZ8.csv
0.5	0	0.028371	GTEX-13NZ9.csv
0.5	10	0.0625473	GTEX-13NZ9.csv
0.5	20	0.0760319	GTEX-13NZ9.csv
0.5	30	0.0664786	GTEX-13NZ9.csv
0.5	40	0.0669351	GTEX-13NZ9.csv
0.5	50	0.0648615	GTEX-13NZ9.csv
0.5	60	0.0580645	GTEX-13NZ9.csv
0.5	70	0.0508183	GTEX-13NZ9.csv
0.5	80	0.0454545	GTEX-13NZ9.csv
0.5	90	0.0313015	GTEX-13NZ9.csv
0.5	100	0.029304	GTEX-13NZ9.csv
0.5	0	0.025301	GTEX-13NZA.csv
0.5	10	0.0527802	GTEX-13NZA.csv
0.5	20	0.065	GTEX-13NZA.csv
0.5	30	0.0545392	GTEX-13NZA.csv
0.5	40	0.0569349	GTEX-13NZA.csv
0.5	50	0.0557073	GTEX-13NZA.csv
0.5	60	0.050774	GTEX-13NZA.csv
0.5	70	0.05	GTEX-13NZA.csv
0.5	80	0.0437616	GTEX-13NZA.csv
0.5	90	0.0402516	GTEX-13NZA.csv
0.5	100	0.0280899	GTEX-13NZA.csv
0.5	0	0.0265365	GTEX-13NZB.csv
0.5	10	0.0562751	GTEX-13NZB.csv
0.5	20	0.0662359	GTEX-13NZB.csv
0.5	30	0.0558719	GTEX-13NZB.csv
0.5	40	0.0525618	GTEX-13NZB.csv
0.5	50	0.0483962	GTEX-13NZB.csv
0.5	60	0.0468249	GTEX-13NZB.csv
0.5	70	0.0411985	GTEX-13NZB.csv
0.5	80	0.0393852	GTEX-13NZB.csv
0.5	90	0.0368349	GTEX-13NZB.csv
0.5	100	0.021148	GTEX-13NZB.csv
0.5	0	0.0264643	GTEX-13O21.csv
0.5	10	0.0542602	GTEX-13O21.csv
0.5	20	0.0662879	GTEX-13O21.csv
0.5	30	0.058412	GTEX-13O21.csv
0.5	40	0.0623628	GTEX-13O21.csv
0.5	50	0.0575296	GTEX-13O21.csv
0.5	60	0.0501285	GTEX-13O21.csv
0.5	70	0.0468053	GTEX-13O21.csv
0.5	80	0.0435185	GTEX-13O21.csv
0.5	90	0.0460358	GTEX-13O21.csv
0.5	100	0.0289855	GTEX-13O21.csv
0.5	0	0.0252498	GTEX-13O3P.csv
0.5	10	0.0571049	GTEX-13O3P.csv
0.5	20	0.0713108	GTEX-13O3P.csv
0.5	30	0.0618317	GTEX-13O3P.csv
0.5	40	0.0626492	GTEX-13O3P.csv
0.5	50	0.0622084	GTEX-13O3P.csv
0.5	60	0.0532011	GTEX-13O3P.csv
0.5	70	0.04772	GTEX-13O3P.csv
0.5	80	0.0473613	GTEX-13O3P.csv
0.5	90	0.0537428	GTEX-13O3P.csv
0.5	100	0.034188	GTEX-13O3P.csv
0.5	0	0.0232434	GTEX-13O3Q.csv
0.5	10	0.049161	GTEX-13O3Q.csv
0.5	20	0.0619117	GTEX-13O3Q.csv
0.5	30	0.0515213	GTEX-13O3Q.csv
0.5	40	0.050646	GTEX-13O3Q.csv
0.5	50	0.0492676	GTEX-13O3Q.csv
0.5	60	0.0460476	GTEX-13O3Q.csv
0.5	70	0.0382106	GTEX-13O3Q.csv
0.5	80	0.0329268	GTEX-13O3Q.csv
0.5	90	0.0310881	GTEX-13O3Q.csv
0.5	100	0.037037	GTEX-13O3Q.csv
0.5	0	0.0318272	GTEX-13O61.csv
0.5	10	0.0639198	GTEX-13O61.csv
0.5	20	0.0776606	GTEX-13O61.csv
0.5	30	0.0674278	GTEX-13O61.csv
0.5	40	0.0627803	GTEX-13O61.csv
0.5	50	0.0568879	GTEX-13O61.csv
0.5	60	0.0563648	GTEX-13O61.csv
0.5	70	0.0504826	GTEX-13O61.csv
0.5	80	0.0491803	GTEX-13O61.csv
0.5	90	0.051114	GTEX-13O61.csv
0.5	100	0.0501393	GTEX-13O61.csv
0.5	0	0.0350703	GTEX-13OVI.csv
0.5	10	0.0734463	GTEX-13OVI.csv
0.5	20	0.0929978	GTEX-13OVI.csv
0.5	30	0.0850103	GTEX-13OVI.csv
0.5	40	0.0871172	GTEX-13OVI.csv
0.5	50	0.0945758	GTEX-13OVI.csv
0.5	60	0.0896825	GTEX-13OVI.csv
0.5	70	0.0741811	GTEX-13OVI.csv
0.5	80	0.068836	GTEX-13OVI.csv
0.5	90	0.0692718	GTEX-13OVI.csv
0.5	100	0.0487805	GTEX-13OVI.csv
0.5	0	0.0256195	GTEX-13OVJ.csv
0.5	10	0.0549089	GTEX-13OVJ.csv
0.5	20	0.0664594	GTEX-13OVJ.csv
0.5	30	0.0553136	GTEX-13OVJ.csv
0.5	40	0.0552455	GTEX-13OVJ.csv
0.5	50	0.0596264	GTEX-13OVJ.csv
0.5	60	0.0552442	GTEX-13OVJ.csv
0.5	70	0.052974	GTEX-13OVJ.csv
0.5	80	0.0518697	GTEX-13OVJ.csv
0.5	90	0.0491803	GTEX-13OVJ.csv
0.5	100	0.0481481	GTEX-13OVJ.csv
0.5	0	0.0290032	GTEX-13OVK.csv
0.5	10	0.0587741	GTEX-13OVK.csv
0.5	20	0.0670012	GTEX-13OVK.csv
0.5	30	0.060138	GTEX-13OVK.csv
0.5	40	0.0582164	GTEX-13OVK.csv
0.5	50	0.055814	GTEX-13OVK.csv
0.5	60	0.0471976	GTEX-13OVK.csv
0.5	70	0.0412299	GTEX-13OVK.csv
0.5	80	0.038914	GTEX-13OVK.csv
0.5	90	0.0342205	GTEX-13OVK.csv
0.5	100	0.024024	GTEX-13OVK.csv
0.5	0	0.0227342	GTEX-13OVL.csv
0.5	10	0.0528409	GTEX-13OVL.csv
0.5	20	0.064007	GTEX-13OVL.csv
0.5	30	0.051863	GTEX-13OVL.csv
0.5	40	0.0495315	GTEX-13OVL.csv
0.5	50	0.0450928	GTEX-13OVL.csv
0.5	60	0.0437436	GTEX-13OVL.csv
0.5	70	0.0365854	GTEX-13OVL.csv
0.5	80	0.0334928	GTEX-13OVL.csv
0.5	90	0.0290179	GTEX-13OVL.csv
0.5	100	0.0411765	GTEX-13OVL.csv
0.5	0	0.0186018	GTEX-13OW6.csv
0.5	10	0.0395463	GTEX-13OW6.csv
0.5	20	0.0507692	GTEX-13OW6.csv
0.5	30	0.040732	GTEX-13OW6.csv
0.5	40	0.0358566	GTEX-13OW6.csv
0.5	50	0.0345596	GTEX-13OW6.csv
0.5	60	0.0305732	GTEX-13OW6.csv
0.5	70	0.024961	GTEX-13OW6.csv
0.5	80	0.0298211	GTEX-13OW6.csv
0.5	90	0.0295699	GTEX-13OW6.csv
0.5	100	0.0393258	GTEX-13OW6.csv
0.5	0	0.0234792	GTEX-13OW7.csv
0.5	10	0.0483796	GTEX-13OW7.csv
0.5	20	0.061474	GTEX-13OW7.csv
0.5	30	0.0506625	GTEX-13OW7.csv
0.5	40	0.0525526	GTEX-13OW7.csv
0.5	50	0.0468445	GTEX-13OW7.csv
0.5	60	0.0456621	GTEX-13OW7.csv
0.5	70	0.0349908	GTEX-13OW7.csv
0.5	80	0.0332937	GTEX-13OW7.csv
0.5	90	0.0364842	GTEX-13OW7.csv
0.5	100	0.0358566	GTEX-13OW7.csv
0.5	0	0.021116	GTEX-13OW8.csv
0.5	10	0.0440341	GTEX-13OW8.csv
0.5	20	0.0580378	GTEX-13OW8.csv
0.5	30	0.0482686	GTEX-13OW8.csv
0.5	40	0.044352	GTEX-13OW8.csv
0.5	50	0.0423729	GTEX-13OW8.csv
0.5	60	0.0400433	GTEX-13OW8.csv
0.5	70	0.0322997	GTEX-13OW8.csv
0.5	80	0.0305085	GTEX-13OW8.csv
0.5	90	0.0287081	GTEX-13OW8.csv
0.5	100	0.00581395	GTEX-13OW8.csv
0.5	0	0.0359866	GTEX-13PDP.csv
0.5	10	0.0668365	GTEX-13PDP.csv
0.5	20	0.0763814	GTEX-13PDP.csv
0.5	30	0.0690789	GTEX-13PDP.csv
0.5	40	0.0696499	GTEX-13PDP.csv
0.5	50	0.065661	GTEX-13PDP.csv
0.5	60	0.0562749	GTEX-13PDP.csv
0.5	70	0.0481651	GTEX-13PDP.csv
0.5	80	0.0443174	GTEX-13PDP.csv
0.5	90	0.0471888	GTEX-13PDP.csv
0.5	100	0.0340909	GTEX-13PDP.csv
0.5	0	0.0201266	GTEX-13PLJ.csv
0.5	10	0.0449041	GTEX-13PLJ.csv
0.5	20	0.0575568	GTEX-13PLJ.csv
0.5	30	0.0486267	GTEX-13PLJ.csv
0.5	40	0.0482353	GTEX-13PLJ.csv
0.5	50	0.0509404	GTEX-13PLJ.csv
0.5	60	0.0481381	GTEX-13PLJ.csv
0.5	70	0.0439914	GTEX-13PLJ.csv
0.5	80	0.0367232	GTEX-13PLJ.csv
0.5	90	0.0360934	GTEX-13PLJ.csv
0.5	100	0.0412371	GTEX-13PLJ.csv
0.5	0	0.0263118	GTEX-13PVQ.csv
0.5	10	0.0515061	GTEX-13PVQ.csv
0.5	20	0.0641926	GTEX-13PVQ.csv
0.5	30	0.0540941	GTEX-13PVQ.csv
0.5	40	0.054731	GTEX-13PVQ.csv
0.5	50	0.0542725	GTEX-13PVQ.csv
0.5	60	0.053583	GTEX-13PVQ.csv
0.5	70	0.0453858	GTEX-13PVQ.csv
0.5	80	0.041109	GTEX-13PVQ.csv
0.5	90	0.0409511	GTEX-13PVQ.csv
0.5	100	0.04	GTEX-13PVQ.csv
0.5	0	0.0237332	GTEX-13PVR.csv
0.5	10	0.0512555	GTEX-13PVR.csv
0.5	20	0.0670413	GTEX-13PVR.csv
0.5	30	0.060274	GTEX-13PVR.csv
0.5	40	0.0579882	GTEX-13PVR.csv
0.5	50	0.0565891	GTEX-13PVR.csv
0.5	60	0.0520179	GTEX-13PVR.csv
0.5	70	0.049569	GTEX-13PVR.csv
0.5	80	0.0483425	GTEX-13PVR.csv
0.5	90	0.056	GTEX-13PVR.csv
0.5	100	0.0643564	GTEX-13PVR.csv
0.5	0	0.0205218	GTEX-13QBU.csv
0.5	10	0.0485947	GTEX-13QBU.csv
0.5	20	0.059953	GTEX-13QBU.csv
0.5	30	0.0555313	GTEX-13QBU.csv
0.5	40	0.0586608	GTEX-13QBU.csv
0.5	50	0.0566308	GTEX-13QBU.csv
0.5	60	0.0547064	GTEX-13QBU.csv
0.5	70	0.0480679	GTEX-13QBU.csv
0.5	80	0.0476758	GTEX-13QBU.csv
0.5	90	0.0488189	GTEX-13QBU.csv
0.5	100	0.0472973	GTEX-13QBU.csv
0.5	0	0.0236425	GTEX-13QJ3.csv
0.5	10	0.0488439	GTEX-13QJ3.csv
0.5	20	0.0591074	GTEX-13QJ3.csv
0.5	30	0.0512704	GTEX-13QJ3.csv
0.5	40	0.0537069	GTEX-13QJ3.csv
0.5	50	0.0525502	GTEX-13QJ3.csv
0.5	60	0.0477048	GTEX-13QJ3.csv
0.5	70	0.0455992	GTEX-13QJ3.csv
0.5	80	0.0392707	GTEX-13QJ3.csv
0.5	90	0.0429688	GTEX-13QJ3.csv
0.5	100	0.0232558	GTEX-13QJ3.csv
0.5	0	0.02189	GTEX-13RTJ.csv
0.5	10	0.0572884	GTEX-13RTJ.csv
0.5	20	0.0754907	GTEX-13RTJ.csv
0.5	30	0.0601504	GTEX-13RTJ.csv
0.5	40	0.0596787	GTEX-13RTJ.csv
0.5	50	0.0541922	GTEX-13RTJ.csv
0.5	60	0.0474496	GTEX-13RTJ.csv
0.5	70	0.0437853	GTEX-13RTJ.csv
0.5	80	0.046332	GTEX-13RTJ.csv
0.5	90	0.0463215	GTEX-13RTJ.csv
0.5	100	0.0324675	GTEX-13RTJ.csv
0.5	0	0.031126	GTEX-13S7M.csv
0.5	10	0.0618324	GTEX-13S7M.csv
0.5	20	0.0724138	GTEX-13S7M.csv
0.5	30	0.0609834	GTEX-13S7M.csv
0.5	40	0.061257	GTEX-13S7M.csv
0.5	50	0.0605159	GTEX-13S7M.csv
0.5	60	0.0581006	GTEX-13S7M.csv
0.5	70	0.0464191	GTEX-13S7M.csv
0.5	80	0.0476589	GTEX-13S7M.csv
0.5	90	0.0410959	GTEX-13S7M.csv
0.5	100	0.0273632	GTEX-13S7M.csv
0.5	0	0.0358341	GTEX-13SLW.csv
0.5	10	0.0700258	GTEX-13SLW.csv
0.5	20	0.0871614	GTEX-13SLW.csv
0.5	30	0.0755396	GTEX-13SLW.csv
0.5	40	0.0759057	GTEX-13SLW.csv
0.5	50	0.0646154	GTEX-13SLW.csv
0.5	60	0.0583409	GTEX-13SLW.csv
0.5	70	0.0470852	GTEX-13SLW.csv
0.5	80	0.0453216	GTEX-13SLW.csv
0.5	90	0.0474227	GTEX-13SLW.csv
0.5	100	0.0248756	GTEX-13SLW.csv
0.5	0	0.0312953	GTEX-13SLX.csv
0.5	10	0.064661	GTEX-13SLX.csv
0.5	20	0.0833622	GTEX-13SLX.csv
0.5	30	0.0699605	GTEX-13SLX.csv
0.5	40	0.0714286	GTEX-13SLX.csv
0.5	50	0.0695592	GTEX-13SLX.csv
0.5	60	0.0664	GTEX-13SLX.csv
0.5	70	0.0522317	GTEX-13SLX.csv
0.5	80	0.0494438	GTEX-13SLX.csv
0.5	90	0.054007	GTEX-13SLX.csv
0.5	100	0.0555556	GTEX-13SLX.csv
0.5	0	0.0236677	GTEX-13U4I.csv
0.5	10	0.0490014	GTEX-13U4I.csv
0.5	20	0.0579151	GTEX-13U4I.csv
0.5	30	0.0470958	GTEX-13U4I.csv
0.5	40	0.0516096	GTEX-13U4I.csv
0.5	50	0.0527009	GTEX-13U4I.csv
0.5	60	0.0484848	GTEX-13U4I.csv
0.5	70	0.0428954	GTEX-13U4I.csv
0.5	80	0.0399543	GTEX-13U4I.csv
0.5	90	0.0403877	GTEX-13U4I.csv
0.5	100	0.0273438	GTEX-13U4I.csv
0.5	0	0.0387378	GTEX-13VXT.csv
0.5	10	0.0771239	GTEX-13VXT.csv
0.5	20	0.0974982	GTEX-13VXT.csv
0.5	30	0.0802858	GTEX-13VXT.csv
0.5	40	0.0845938	GTEX-13VXT.csv
0.5	50	0.0800882	GTEX-13VXT.csv
0.5	60	0.0801012	GTEX-13VXT.csv
0.5	70	0.074184	GTEX-13VXT.csv
0.5	80	0.0707733	GTEX-13VXT.csv
0.5	90	0.0682657	GTEX-13VXT.csv
0.5	100	0.0460251	GTEX-13VXT.csv
0.5	0	0.0250248	GTEX-13VXU.csv
0.5	10	0.056002	GTEX-13VXU.csv
0.5	20	0.0696706	GTEX-13VXU.csv
0.5	30	0.0633773	GTEX-13VXU.csv
0.5	40	0.0701459	GTEX-13VXU.csv
0.5	50	0.0695341	GTEX-13VXU.csv
0.5	60	0.0666112	GTEX-13VXU.csv
0.5	70	0.0665343	GTEX-13VXU.csv
0.5	80	0.0653595	GTEX-13VXU.csv
0.5	90	0.0751342	GTEX-13VXU.csv
0.5	100	0.0680851	GTEX-13VXU.csv
0.5	0	0.0248627	GTEX-13W3W.csv
0.5	10	0.0508009	GTEX-13W3W.csv
0.5	20	0.062542	GTEX-13W3W.csv
0.5	30	0.0539033	GTEX-13W3W.csv
0.5	40	0.0573578	GTEX-13W3W.csv
0.5	50	0.0504451	GTEX-13W3W.csv
0.5	60	0.0464807	GTEX-13W3W.csv
0.5	70	0.0395883	GTEX-13W3W.csv
0.5	80	0.0344828	GTEX-13W3W.csv
0.5	90	0.0325779	GTEX-13W3W.csv
0.5	100	0.0198676	GTEX-13W3W.csv
0.5	0	0.026386	GTEX-13X6J.csv
0.5	10	0.0532875	GTEX-13X6J.csv
0.5	20	0.0616834	GTEX-13X6J.csv
0.5	30	0.0519919	GTEX-13X6J.csv
0.5	40	0.0520922	GTEX-13X6J.csv
0.5	50	0.0434084	GTEX-13X6J.csv
0.5	60	0.0412054	GTEX-13X6J.csv
0.5	70	0.0366197	GTEX-13X6J.csv
0.5	80	0.0325497	GTEX-13X6J.csv
0.5	90	0.0372272	GTEX-13X6J.csv
0.5	100	0.0225352	GTEX-13X6J.csv
0.5	0	0.0324081	GTEX-13X6K.csv
0.5	10	0.0653892	GTEX-13X6K.csv
0.5	20	0.0812057	GTEX-13X6K.csv
0.5	30	0.070217	GTEX-13X6K.csv
0.5	40	0.072004	GTEX-13X6K.csv
0.5	50	0.0711514	GTEX-13X6K.csv
0.5	60	0.0629115	GTEX-13X6K.csv
0.5	70	0.0509219	GTEX-13X6K.csv
0.5	80	0.0488082	GTEX-13X6K.csv
0.5	90	0.0460123	GTEX-13X6K.csv
0.5	100	0.0392857	GTEX-13X6K.csv
0.5	0	0.0344301	GTEX-13YAN.csv
0.5	10	0.0676502	GTEX-13YAN.csv
0.5	20	0.0761035	GTEX-13YAN.csv
0.5	30	0.0710916	GTEX-13YAN.csv
0.5	40	0.0708694	GTEX-13YAN.csv
0.5	50	0.0703797	GTEX-13YAN.csv
0.5	60	0.0667047	GTEX-13YAN.csv
0.5	70	0.0620462	GTEX-13YAN.csv
0.5	80	0.0591667	GTEX-13YAN.csv
0.5	90	0.059893	GTEX-13YAN.csv
0.5	100	0.0587002	GTEX-13YAN.csv
0.5	0	0.0286585	GTEX-144FL.csv
0.5	10	0.0557078	GTEX-144FL.csv
0.5	20	0.0698391	GTEX-144FL.csv
0.5	30	0.0635772	GTEX-144FL.csv
0.5	40	0.0685602	GTEX-144FL.csv
0.5	50	0.0612883	GTEX-144FL.csv
0.5	60	0.0581897	GTEX-144FL.csv
0.5	70	0.0464716	GTEX-144FL.csv
0.5	80	0.0467186	GTEX-144FL.csv
0.5	90	0.0433437	GTEX-144FL.csv
0.5	100	0.0238095	GTEX-144FL.csv
0.5	0	0.0232665	GTEX-144GL.csv
0.5	10	0.0536448	GTEX-144GL.csv
0.5	20	0.0731805	GTEX-144GL.csv
0.5	30	0.0618463	GTEX-144GL.csv
0.5	40	0.0600933	GTEX-144GL.csv
0.5	50	0.0617849	GTEX-144GL.csv
0.5	60	0.0566873	GTEX-144GL.csv
0.5	70	0.0502618	GTEX-144GL.csv
0.5	80	0.0534247	GTEX-144GL.csv
0.5	90	0.0579151	GTEX-144GL.csv
0.5	100	0.0411523	GTEX-144GL.csv
0.5	0	0.0206649	GTEX-144GM.csv
0.5	10	0.048788	GTEX-144GM.csv
0.5	20	0.0631213	GTEX-144GM.csv
0.5	30	0.0544218	GTEX-144GM.csv
0.5	40	0.0509461	GTEX-144GM.csv
0.5	50	0.0540284	GTEX-144GM.csv
0.5	60	0.0542299	GTEX-144GM.csv
0.5	70	0.0439147	GTEX-144GM.csv
0.5	80	0.0375204	GTEX-144GM.csv
0.5	90	0.0431655	GTEX-144GM.csv
0.5	100	0.0564103	GTEX-144GM.csv
0.5	0	0.0238004	GTEX-145MF.csv
0.5	10	0.0514342	GTEX-145MF.csv
0.5	20	0.0678612	GTEX-145MF.csv
0.5	30	0.055199	GTEX-145MF.csv
0.5	40	0.0564877	GTEX-145MF.csv
0.5	50	0.0546125	GTEX-145MF.csv
0.5	60	0.0449827	GTEX-145MF.csv
0.5	70	0.0405405	GTEX-145MF.csv
0.5	80	0.0354223	GTEX-145MF.csv
0.5	90	0.0384615	GTEX-145MF.csv
0.5	100	0.0355556	GTEX-145MF.csv
0.5	0	0.0325464	GTEX-145MG.csv
0.5	10	0.0658858	GTEX-145MG.csv
0.5	20	0.0843137	GTEX-145MG.csv
0.5	30	0.0694259	GTEX-145MG.csv
0.5	40	0.0705882	GTEX-145MG.csv
0.5	50	0.0707071	GTEX-145MG.csv
0.5	60	0.0714924	GTEX-145MG.csv
0.5	70	0.0630915	GTEX-145MG.csv
0.5	80	0.0502092	GTEX-145MG.csv
0.5	90	0.0567951	GTEX-145MG.csv
0.5	100	0.0533981	GTEX-145MG.csv
0.5	0	0.0228053	GTEX-145MI.csv
0.5	10	0.0538738	GTEX-145MI.csv
0.5	20	0.066358	GTEX-145MI.csv
0.5	30	0.0565875	GTEX-145MI.csv
0.5	40	0.0546265	GTEX-145MI.csv
0.5	50	0.0515173	GTEX-145MI.csv
0.5	60	0.0507781	GTEX-145MI.csv
0.5	70	0.0424301	GTEX-145MI.csv
0.5	80	0.0417178	GTEX-145MI.csv
0.5	90	0.0415973	GTEX-145MI.csv
0.5	100	0.0278746	GTEX-145MI.csv
0.5	0	0.0356489	GTEX-145MN.csv
0.5	10	0.0674529	GTEX-145MN.csv
0.5	20	0.0841821	GTEX-145MN.csv
0.5	30	0.0756667	GTEX-145MN.csv
0.5	40	0.0757322	GTEX-145MN.csv
0.5	50	0.0763962	GTEX-145MN.csv
0.5	60	0.0734055	GTEX-145MN.csv
0.5	70	0.065202	GTEX-145MN.csv
0.5	80	0.066726	GTEX-145MN.csv
0.5	90	0.0665845	GTEX-145MN.csv
0.5	100	0.0502645	GTEX-145MN.csv
0.5	0	0.0250095	GTEX-145MO.csv
0.5	10	0.0548311	GTEX-145MO.csv
0.5	20	0.071755	GTEX-145MO.csv
0.5	30	0.061246	GTEX-145MO.csv
0.5	40	0.0618056	GTEX-145MO.csv
0.5	50	0.0616375	GTEX-145MO.csv
0.5	60	0.060733	GTEX-145MO.csv
0.5	70	0.0518519	GTEX-145MO.csv
0.5	80	0.0453125	GTEX-145MO.csv
0.5	90	0.0400891	GTEX-145MO.csv
0.5	100	0.035	GTEX-145MO.csv
0.5	0	0.0224933	GTEX-146FH.csv
0.5	10	0.0492829	GTEX-146FH.csv
0.5	20	0.0642857	GTEX-146FH.csv
0.5	30	0.056042	GTEX-146FH.csv
0.5	40	0.0587558	GTEX-146FH.csv
0.5	50	0.0628272	GTEX-146FH.csv
0.5	60	0.0591304	GTEX-146FH.csv
0.5	70	0.0514933	GTEX-146FH.csv
0.5	80	0.0398406	GTEX-146FH.csv
0.5	90	0.0416667	GTEX-146FH.csv
0.5	100	0.0175439	GTEX-146FH.csv
0.5	0	0.0257858	GTEX-146FQ.csv
0.5	10	0.0505529	GTEX-146FQ.csv
0.5	20	0.0604971	GTEX-146FQ.csv
0.5	30	0.0503466	GTEX-146FQ.csv
0.5	40	0.049812	GTEX-146FQ.csv
0.5	50	0.0501179	GTEX-146FQ.csv
0.5	60	0.0467163	GTEX-146FQ.csv
0.5	70	0.043239	GTEX-146FQ.csv
0.5	80	0.041041	GTEX-146FQ.csv
0.5	90	0.045584	GTEX-146FQ.csv
0.5	100	0.0403727	GTEX-146FQ.csv
0.5	0	0.0231919	GTEX-146FR.csv
0.5	10	0.047642	GTEX-146FR.csv
0.5	20	0.0591379	GTEX-146FR.csv
0.5	30	0.0522565	GTEX-146FR.csv
0.5	40	0.054672	GTEX-146FR.csv
0.5	50	0.0559045	GTEX-146FR.csv
0.5	60	0.0516129	GTEX-146FR.csv
0.5	70	0.0457686	GTEX-146FR.csv
0.5	80	0.047409	GTEX-146FR.csv
0.5	90	0.0477658	GTEX-146FR.csv
0.5	100	0.0342466	GTEX-146FR.csv
0.5	0	0.022561	GTEX-14753.csv
0.5	10	0.0514302	GTEX-14753.csv
0.5	20	0.0651204	GTEX-14753.csv
0.5	30	0.0543533	GTEX-14753.csv
0.5	40	0.0564675	GTEX-14753.csv
0.5	50	0.0519031	GTEX-14753.csv
0.5	60	0.0454545	GTEX-14753.csv
0.5	70	0.0392857	GTEX-14753.csv
0.5	80	0.0413476	GTEX-14753.csv
0.5	90	0.0426439	GTEX-14753.csv
0.5	100	0.0351759	GTEX-14753.csv
0.5	0	0.0242341	GTEX-147F3.csv
0.5	10	0.0516983	GTEX-147F3.csv
0.5	20	0.064227	GTEX-147F3.csv
0.5	30	0.0572742	GTEX-147F3.csv
0.5	40	0.0628045	GTEX-147F3.csv
0.5	50	0.0595156	GTEX-147F3.csv
0.5	60	0.0477327	GTEX-147F3.csv
0.5	70	0.0402999	GTEX-147F3.csv
0.5	80	0.0416667	GTEX-147F3.csv
0.5	90	0.0435484	GTEX-147F3.csv
0.5	100	0.0416667	GTEX-147F3.csv
0.5	0	0.0331757	GTEX-147GR.csv
0.5	10	0.0730908	GTEX-147GR.csv
0.5	20	0.0927083	GTEX-147GR.csv
0.5	30	0.0751515	GTEX-147GR.csv
0.5	40	0.0783228	GTEX-147GR.csv
0.5	50	0.0671067	GTEX-147GR.csv
0.5	60	0.0630631	GTEX-147GR.csv
0.5	70	0.0543807	GTEX-147GR.csv
0.5	80	0.0495049	GTEX-147GR.csv
0.5	90	0.0535211	GTEX-147GR.csv
0.5	100	0.062069	GTEX-147GR.csv
0.5	0	0.0312715	GTEX-147JS.csv
0.5	10	0.0584673	GTEX-147JS.csv
0.5	20	0.0669456	GTEX-147JS.csv
0.5	30	0.0549842	GTEX-147JS.csv
0.5	40	0.05547	GTEX-147JS.csv
0.5	50	0.0555556	GTEX-147JS.csv
0.5	60	0.0484848	GTEX-147JS.csv
0.5	70	0.0380435	GTEX-147JS.csv
0.5	80	0.0352113	GTEX-147JS.csv
0.5	90	0.0354267	GTEX-147JS.csv
0.5	100	0.0258621	GTEX-147JS.csv
0.5	0	0.0236623	GTEX-148VI.csv
0.5	10	0.0512007	GTEX-148VI.csv
0.5	20	0.0641242	GTEX-148VI.csv
0.5	30	0.0558867	GTEX-148VI.csv
0.5	40	0.0550887	GTEX-148VI.csv
0.5	50	0.0562004	GTEX-148VI.csv
0.5	60	0.0524109	GTEX-148VI.csv
0.5	70	0.0424646	GTEX-148VI.csv
0.5	80	0.0445387	GTEX-148VI.csv
0.5	90	0.0446429	GTEX-148VI.csv
0.5	100	0.0306122	GTEX-148VI.csv
0.5	0	0.0274192	GTEX-1497J.csv
0.5	10	0.0626815	GTEX-1497J.csv
0.5	20	0.0806873	GTEX-1497J.csv
0.5	30	0.0719064	GTEX-1497J.csv
0.5	40	0.071663	GTEX-1497J.csv
0.5	50	0.0703013	GTEX-1497J.csv
0.5	60	0.0678808	GTEX-1497J.csv
0.5	70	0.0610105	GTEX-1497J.csv
0.5	80	0.0528256	GTEX-1497J.csv
0.5	90	0.0600343	GTEX-1497J.csv
0.5	100	0.0572519	GTEX-1497J.csv
0.5	0	0.0594294	GTEX-14A5H.csv
0.5	10	0.137788	GTEX-14A5H.csv
0.5	20	0.167056	GTEX-14A5H.csv
0.5	30	0.151651	GTEX-14A5H.csv
0.5	40	0.16	GTEX-14A5H.csv
0.5	50	0.152324	GTEX-14A5H.csv
0.5	60	0.145012	GTEX-14A5H.csv
0.5	70	0.118384	GTEX-14A5H.csv
0.5	80	0.121212	GTEX-14A5H.csv
0.5	90	0.1325	GTEX-14A5H.csv
0.5	100	0.08	GTEX-14A5H.csv
0.5	0	0.0233338	GTEX-14ABY.csv
0.5	10	0.0548682	GTEX-14ABY.csv
0.5	20	0.0693368	GTEX-14ABY.csv
0.5	30	0.0609037	GTEX-14ABY.csv
0.5	40	0.0644745	GTEX-14ABY.csv
0.5	50	0.0651242	GTEX-14ABY.csv
0.5	60	0.062	GTEX-14ABY.csv
0.5	70	0.0515826	GTEX-14ABY.csv
0.5	80	0.0446154	GTEX-14ABY.csv
0.5	90	0.0390805	GTEX-14ABY.csv
0.5	100	0.0344828	GTEX-14ABY.csv
0.5	0	0.0281443	GTEX-14AS3.csv
0.5	10	0.069497	GTEX-14AS3.csv
0.5	20	0.086794	GTEX-14AS3.csv
0.5	30	0.0755703	GTEX-14AS3.csv
0.5	40	0.0757757	GTEX-14AS3.csv
0.5	50	0.0732087	GTEX-14AS3.csv
0.5	60	0.0663717	GTEX-14AS3.csv
0.5	70	0.0446137	GTEX-14AS3.csv
0.5	80	0.0488827	GTEX-14AS3.csv
0.5	90	0.0508806	GTEX-14AS3.csv
0.5	100	0.0495495	GTEX-14AS3.csv
0.5	0	0.0293512	GTEX-14BIL.csv
0.5	10	0.0590842	GTEX-14BIL.csv
0.5	20	0.0715346	GTEX-14BIL.csv
0.5	30	0.0640732	GTEX-14BIL.csv
0.5	40	0.0631537	GTEX-14BIL.csv
0.5	50	0.0606362	GTEX-14BIL.csv
0.5	60	0.0594775	GTEX-14BIL.csv
0.5	70	0.0520156	GTEX-14BIL.csv
0.5	80	0.0532787	GTEX-14BIL.csv
0.5	90	0.0543237	GTEX-14BIL.csv
0.5	100	0.0534351	GTEX-14BIL.csv
0.5	0	0.0258562	GTEX-14BIN.csv
0.5	10	0.0519208	GTEX-14BIN.csv
0.5	20	0.0633218	GTEX-14BIN.csv
0.5	30	0.0574981	GTEX-14BIN.csv
0.5	40	0.0537149	GTEX-14BIN.csv
0.5	50	0.0528351	GTEX-14BIN.csv
0.5	60	0.0515085	GTEX-14BIN.csv
0.5	70	0.0380294	GTEX-14BIN.csv
0.5	80	0.0369128	GTEX-14BIN.csv
0.5	90	0.0506536	GTEX-14BIN.csv
0.5	100	0.031746	GTEX-14BIN.csv
0.5	0	0.0227948	GTEX-14BMU.csv
0.5	10	0.0512563	GTEX-14BMU.csv
0.5	20	0.0687571	GTEX-14BMU.csv
0.5	30	0.0623665	GTEX-14BMU.csv
0.5	40	0.0652884	GTEX-14BMU.csv
0.5	50	0.0648536	GTEX-14BMU.csv
0.5	60	0.0596659	GTEX-14BMU.csv
0.5	70	0.0524836	GTEX-14BMU.csv
0.5	80	0.0504305	GTEX-14BMU.csv
0.5	90	0.0587189	GTEX-14BMU.csv
0.5	100	0.059761	GTEX-14BMU.csv
0.5	0	0.0278498	GTEX-14BMV.csv
0.5	10	0.0602733	GTEX-14BMV.csv
0.5	20	0.0726237	GTEX-14BMV.csv
0.5	30	0.0638129	GTEX-14BMV.csv
0.5	40	0.0617284	GTEX-14BMV.csv
0.5	50	0.0559896	GTEX-14BMV.csv
0.5	60	0.0532544	GTEX-14BMV.csv
0.5	70	0.0464716	GTEX-14BMV.csv
0.5	80	0.0426894	GTEX-14BMV.csv
0.5	90	0.0373692	GTEX-14BMV.csv
0.5	100	0.0299003	GTEX-14BMV.csv
0.5	0	0.0247751	GTEX-14C39.csv
0.5	10	0.0484931	GTEX-14C39.csv
0.5	20	0.0590394	GTEX-14C39.csv
0.5	30	0.0511767	GTEX-14C39.csv
0.5	40	0.0522353	GTEX-14C39.csv
0.5	50	0.0463734	GTEX-14C39.csv
0.5	60	0.0468227	GTEX-14C39.csv
0.5	70	0.0465667	GTEX-14C39.csv
0.5	80	0.0446247	GTEX-14C39.csv
0.5	90	0.0489209	GTEX-14C39.csv
0.5	100	0.0192926	GTEX-14C39.csv
0.5	0	0.0296811	GTEX-14C5O.csv
0.5	10	0.061054	GTEX-14C5O.csv
0.5	20	0.0677666	GTEX-14C5O.csv
0.5	30	0.0590513	GTEX-14C5O.csv
0.5	40	0.0567546	GTEX-14C5O.csv
0.5	50	0.0560561	GTEX-14C5O.csv
0.5	60	0.0514541	GTEX-14C5O.csv
0.5	70	0.0487013	GTEX-14C5O.csv
0.5	80	0.0448359	GTEX-14C5O.csv
0.5	90	0.0419355	GTEX-14C5O.csv
0.5	100	0.0239808	GTEX-14C5O.csv
0.5	0	0.0305041	GTEX-14DAQ.csv
0.5	10	0.0575751	GTEX-14DAQ.csv
0.5	20	0.0667458	GTEX-14DAQ.csv
0.5	30	0.0595662	GTEX-14DAQ.csv
0.5	40	0.0620467	GTEX-14DAQ.csv
0.5	50	0.0593812	GTEX-14DAQ.csv
0.5	60	0.0526316	GTEX-14DAQ.csv
0.5	70	0.0445479	GTEX-14DAQ.csv
0.5	80	0.0373198	GTEX-14DAQ.csv
0.5	90	0.0338785	GTEX-14DAQ.csv
0.5	100	0.0277778	GTEX-14DAQ.csv
0.5	0	0.0269961	GTEX-14DAR.csv
0.5	10	0.0563344	GTEX-14DAR.csv
0.5	20	0.0737475	GTEX-14DAR.csv
0.5	30	0.0653447	GTEX-14DAR.csv
0.5	40	0.0684366	GTEX-14DAR.csv
0.5	50	0.0683371	GTEX-14DAR.csv
0.5	60	0.0635335	GTEX-14DAR.csv
0.5	70	0.0524152	GTEX-14DAR.csv
0.5	80	0.0490066	GTEX-14DAR.csv
0.5	90	0.0582707	GTEX-14DAR.csv
0.5	100	0.0393013	GTEX-14DAR.csv
0.5	0	0.0475717	GTEX-14E1K.csv
0.5	10	0.0926916	GTEX-14E1K.csv
0.5	20	0.106662	GTEX-14E1K.csv
0.5	30	0.0915966	GTEX-14E1K.csv
0.5	40	0.0941799	GTEX-14E1K.csv
0.5	50	0.0932432	GTEX-14E1K.csv
0.5	60	0.0876649	GTEX-14E1K.csv
0.5	70	0.0769919	GTEX-14E1K.csv
0.5	80	0.0726073	GTEX-14E1K.csv
0.5	90	0.0694864	GTEX-14E1K.csv
0.5	100	0.057508	GTEX-14E1K.csv
0.5	0	0.0238694	GTEX-14E6C.csv
0.5	10	0.0596599	GTEX-14E6C.csv
0.5	20	0.0744147	GTEX-14E6C.csv
0.5	30	0.067421	GTEX-14E6C.csv
0.5	40	0.0708016	GTEX-14E6C.csv
0.5	50	0.0676471	GTEX-14E6C.csv
0.5	60	0.0594059	GTEX-14E6C.csv
0.5	70	0.0559846	GTEX-14E6C.csv
0.5	80	0.0489335	GTEX-14E6C.csv
0.5	90	0.0527211	GTEX-14E6C.csv
0.5	100	0.0348432	GTEX-14E6C.csv
0.5	0	0.0205109	GTEX-14E6D.csv
0.5	10	0.0444781	GTEX-14E6D.csv
0.5	20	0.0566182	GTEX-14E6D.csv
0.5	30	0.0482438	GTEX-14E6D.csv
0.5	40	0.0509695	GTEX-14E6D.csv
0.5	50	0.0507726	GTEX-14E6D.csv
0.5	60	0.0526316	GTEX-14E6D.csv
0.5	70	0.0446169	GTEX-14E6D.csv
0.5	80	0.03663	GTEX-14E6D.csv
0.5	90	0.0400668	GTEX-14E6D.csv
0.5	100	0.0300752	GTEX-14E6D.csv
0.5	0	0.0251832	GTEX-14E6E.csv
0.5	10	0.054325	GTEX-14E6E.csv
0.5	20	0.0653485	GTEX-14E6E.csv
0.5	30	0.059707	GTEX-14E6E.csv
0.5	40	0.0633442	GTEX-14E6E.csv
0.5	50	0.0555556	GTEX-14E6E.csv
0.5	60	0.0518617	GTEX-14E6E.csv
0.5	70	0.0456303	GTEX-14E6E.csv
0.5	80	0.038961	GTEX-14E6E.csv
0.5	90	0.0410397	GTEX-14E6E.csv
0.5	100	0.0409357	GTEX-14E6E.csv
0.5	0	0.0208174	GTEX-14H4A.csv
0.5	10	0.0500288	GTEX-14H4A.csv
0.5	20	0.0642891	GTEX-14H4A.csv
0.5	30	0.0553781	GTEX-14H4A.csv
0.5	40	0.0569164	GTEX-14H4A.csv
0.5	50	0.062439	GTEX-14H4A.csv
0.5	60	0.0624291	GTEX-14H4A.csv
0.5	70	0.0554804	GTEX-14H4A.csv
0.5	80	0.0457875	GTEX-14H4A.csv
0.5	90	0.0391645	GTEX-14H4A.csv
0.5	100	0.02	GTEX-14H4A.csv
0.5	0	0.0252633	GTEX-14ICK.csv
0.5	10	0.0580744	GTEX-14ICK.csv
0.5	20	0.0706622	GTEX-14ICK.csv
0.5	30	0.0593115	GTEX-14ICK.csv
0.5	40	0.0533679	GTEX-14ICK.csv
0.5	50	0.0496543	GTEX-14ICK.csv
0.5	60	0.0489015	GTEX-14ICK.csv
0.5	70	0.0453048	GTEX-14ICK.csv
0.5	80	0.04	GTEX-14ICK.csv
0.5	90	0.0371901	GTEX-14ICK.csv
0.5	100	0.045584	GTEX-14ICK.csv
0.5	0	0.0292906	GTEX-14JG1.csv
0.5	10	0.0564263	GTEX-14JG1.csv
0.5	20	0.0679549	GTEX-14JG1.csv
0.5	30	0.0605084	GTEX-14JG1.csv
0.5	40	0.0629699	GTEX-14JG1.csv
0.5	50	0.0591398	GTEX-14JG1.csv
0.5	60	0.0527027	GTEX-14JG1.csv
0.5	70	0.0440705	GTEX-14JG1.csv
0.5	80	0.0397959	GTEX-14JG1.csv
0.5	90	0.0444126	GTEX-14JG1.csv
0.5	100	0.0373134	GTEX-14JG1.csv
0.5	0	0.0282925	GTEX-14JG6.csv
0.5	10	0.0609727	GTEX-14JG6.csv
0.5	20	0.0766074	GTEX-14JG6.csv
0.5	30	0.0664883	GTEX-14JG6.csv
0.5	40	0.063322	GTEX-14JG6.csv
0.5	50	0.0562004	GTEX-14JG6.csv
0.5	60	0.0533611	GTEX-14JG6.csv
0.5	70	0.0466448	GTEX-14JG6.csv
0.5	80	0.0431655	GTEX-14JG6.csv
0.5	90	0.0407876	GTEX-14JG6.csv
0.5	100	0.0310734	GTEX-14JG6.csv
0.5	0	0.024022	GTEX-14JIY.csv
0.5	10	0.0521957	GTEX-14JIY.csv
0.5	20	0.061719	GTEX-14JIY.csv
0.5	30	0.0551315	GTEX-14JIY.csv
0.5	40	0.0563225	GTEX-14JIY.csv
0.5	50	0.0512635	GTEX-14JIY.csv
0.5	60	0.0461285	GTEX-14JIY.csv
0.5	70	0.0406583	GTEX-14JIY.csv
0.5	80	0.0360825	GTEX-14JIY.csv
0.5	90	0.0369686	GTEX-14JIY.csv
0.5	100	0.0321101	GTEX-14JIY.csv
0.5	0	0.0257642	GTEX-14LLW.csv
0.5	10	0.0545779	GTEX-14LLW.csv
0.5	20	0.0702495	GTEX-14LLW.csv
0.5	30	0.0620422	GTEX-14LLW.csv
0.5	40	0.0587915	GTEX-14LLW.csv
0.5	50	0.0559832	GTEX-14LLW.csv
0.5	60	0.0545746	GTEX-14LLW.csv
0.5	70	0.0464455	GTEX-14LLW.csv
0.5	80	0.0370813	GTEX-14LLW.csv
0.5	90	0.045302	GTEX-14LLW.csv
0.5	100	0.031746	GTEX-14LLW.csv
0.5	0	0.0224933	GTEX-14PHX.csv
0.5	10	0.0546312	GTEX-14PHX.csv
0.5	20	0.0674206	GTEX-14PHX.csv
0.5	30	0.061795	GTEX-14PHX.csv
0.5	40	0.062982	GTEX-14PHX.csv
0.5	50	0.0547476	GTEX-14PHX.csv
0.5	60	0.0530452	GTEX-14PHX.csv
0.5	70	0.0427746	GTEX-14PHX.csv
0.5	80	0.0454545	GTEX-14PHX.csv
0.5	90	0.0491159	GTEX-14PHX.csv
0.5	100	0.0349345	GTEX-14PHX.csv
0.5	0	0.023577	GTEX-14PII.csv
0.5	10	0.0514126	GTEX-14PII.csv
0.5	20	0.065748	GTEX-14PII.csv
0.5	30	0.0554822	GTEX-14PII.csv
0.5	40	0.0605381	GTEX-14PII.csv
0.5	50	0.0575126	GTEX-14PII.csv
0.5	60	0.0553262	GTEX-14PII.csv
0.5	70	0.054211	GTEX-14PII.csv
0.5	80	0.0498132	GTEX-14PII.csv
0.5	90	0.0422297	GTEX-14PII.csv
0.5	100	0.028	GTEX-14PII.csv
0.5	0	0.0248722	GTEX-14PJ2.csv
0.5	10	0.0510771	GTEX-14PJ2.csv
0.5	20	0.0596359	GTEX-14PJ2.csv
0.5	30	0.0500521	GTEX-14PJ2.csv
0.5	40	0.0483871	GTEX-14PJ2.csv
0.5	50	0.0451002	GTEX-14PJ2.csv
0.5	60	0.0424205	GTEX-14PJ2.csv
0.5	70	0.0393873	GTEX-14PJ2.csv
0.5	80	0.0393627	GTEX-14PJ2.csv
0.5	90	0.0422164	GTEX-14PJ2.csv
0.5	100	0.0310734	GTEX-14PJ2.csv
0.5	0	0.0346931	GTEX-14PJ3.csv
0.5	10	0.0673795	GTEX-14PJ3.csv
0.5	20	0.07743	GTEX-14PJ3.csv
0.5	30	0.0684434	GTEX-14PJ3.csv
0.5	40	0.0636095	GTEX-14PJ3.csv
0.5	50	0.0610413	GTEX-14PJ3.csv
0.5	60	0.0595298	GTEX-14PJ3.csv
0.5	70	0.0509737	GTEX-14PJ3.csv
0.5	80	0.0477915	GTEX-14PJ3.csv
0.5	90	0.0462598	GTEX-14PJ3.csv
0.5	100	0.0422833	GTEX-14PJ3.csv
0.5	0	0.0225851	GTEX-14PJ4.csv
0.5	10	0.0473225	GTEX-14PJ4.csv
0.5	20	0.057971	GTEX-14PJ4.csv
0.5	30	0.0482383	GTEX-14PJ4.csv
0.5	40	0.0488582	GTEX-14PJ4.csv
0.5	50	0.0449205	GTEX-14PJ4.csv
0.5	60	0.038674	GTEX-14PJ4.csv
0.5	70	0.035316	GTEX-14PJ4.csv
0.5	80	0.0311005	GTEX-14PJ4.csv
0.5	90	0.0360825	GTEX-14PJ4.csv
0.5	100	0.0338346	GTEX-14PJ4.csv
0.5	0	0.0219067	GTEX-14PJ6.csv
0.5	10	0.0465002	GTEX-14PJ6.csv
0.5	20	0.0525735	GTEX-14PJ6.csv
0.5	30	0.047502	GTEX-14PJ6.csv
0.5	40	0.0475196	GTEX-14PJ6.csv
0.5	50	0.046371	GTEX-14PJ6.csv
0.5	60	0.0452065	GTEX-14PJ6.csv
0.5	70	0.0450782	GTEX-14PJ6.csv
0.5	80	0.0378875	GTEX-14PJ6.csv
0.5	90	0.0361842	GTEX-14PJ6.csv
0.5	100	0.0343511	GTEX-14PJ6.csv
0.5	0	0.0248419	GTEX-14PJM.csv
0.5	10	0.0490311	GTEX-14PJM.csv
0.5	20	0.0595774	GTEX-14PJM.csv
0.5	30	0.0528997	GTEX-14PJM.csv
0.5	40	0.0514486	GTEX-14PJM.csv
0.5	50	0.0463492	GTEX-14PJM.csv
0.5	60	0.0438533	GTEX-14PJM.csv
0.5	70	0.0383959	GTEX-14PJM.csv
0.5	80	0.0389189	GTEX-14PJM.csv
0.5	90	0.0358255	GTEX-14PJM.csv
0.5	100	0.0353357	GTEX-14PJM.csv
0.5	0	0.0221222	GTEX-14PK6.csv
0.5	10	0.0452342	GTEX-14PK6.csv
0.5	20	0.0548902	GTEX-14PK6.csv
0.5	30	0.0483285	GTEX-14PK6.csv
0.5	40	0.0507246	GTEX-14PK6.csv
0.5	50	0.0443548	GTEX-14PK6.csv
0.5	60	0.0414201	GTEX-14PK6.csv
0.5	70	0.0360784	GTEX-14PK6.csv
0.5	80	0.0295858	GTEX-14PK6.csv
0.5	90	0.0288184	GTEX-14PK6.csv
0.5	100	0.0301003	GTEX-14PK6.csv
0.5	0	0.0244777	GTEX-14PN3.csv
0.5	10	0.0530384	GTEX-14PN3.csv
0.5	20	0.0675039	GTEX-14PN3.csv
0.5	30	0.0587467	GTEX-14PN3.csv
0.5	40	0.059417	GTEX-14PN3.csv
0.5	50	0.0563883	GTEX-14PN3.csv
0.5	60	0.0518519	GTEX-14PN3.csv
0.5	70	0.042065	GTEX-14PN3.csv
0.5	80	0.0436893	GTEX-14PN3.csv
0.5	90	0.0505902	GTEX-14PN3.csv
0.5	100	0.0485075	GTEX-14PN3.csv
0.5	0	0.0228728	GTEX-15CHQ.csv
0.5	10	0.0505698	GTEX-15CHQ.csv
0.5	20	0.0619534	GTEX-15CHQ.csv
0.5	30	0.0541531	GTEX-15CHQ.csv
0.5	40	0.0530184	GTEX-15CHQ.csv
0.5	50	0.0466574	GTEX-15CHQ.csv
0.5	60	0.0452708	GTEX-15CHQ.csv
0.5	70	0.0396975	GTEX-15CHQ.csv
0.5	80	0.0389294	GTEX-15CHQ.csv
0.5	90	0.0412371	GTEX-15CHQ.csv
0.5	100	0.03861	GTEX-15CHQ.csv
0.5	0	0.0205234	GTEX-15DCD.csv
0.5	10	0.0451777	GTEX-15DCD.csv
0.5	20	0.0590137	GTEX-15DCD.csv
0.5	30	0.052774	GTEX-15DCD.csv
0.5	40	0.0546448	GTEX-15DCD.csv
0.5	50	0.0477759	GTEX-15DCD.csv
0.5	60	0.0500963	GTEX-15DCD.csv
0.5	70	0.0452381	GTEX-15DCD.csv
0.5	80	0.0408805	GTEX-15DCD.csv
0.5	90	0.0299539	GTEX-15DCD.csv
0.5	100	0.045977	GTEX-15DCD.csv
0.5	0	0.0379679	GTEX-15DDE.csv
0.5	10	0.061213	GTEX-15DDE.csv
0.5	20	0.0705698	GTEX-15DDE.csv
0.5	30	0.0636073	GTEX-15DDE.csv
0.5	40	0.0658554	GTEX-15DDE.csv
0.5	50	0.0643991	GTEX-15DDE.csv
0.5	60	0.0606061	GTEX-15DDE.csv
0.5	70	0.0496894	GTEX-15DDE.csv
0.5	80	0.0441989	GTEX-15DDE.csv
0.5	90	0.0454042	GTEX-15DDE.csv
0.5	100	0.0290557	GTEX-15DDE.csv
0.5	0	0.0333155	GTEX-15ER7.csv
0.5	10	0.0676917	GTEX-15ER7.csv
0.5	20	0.0789474	GTEX-15ER7.csv
0.5	30	0.0679448	GTEX-15ER7.csv
0.5	40	0.0684586	GTEX-15ER7.csv
0.5	50	0.0583824	GTEX-15ER7.csv
0.5	60	0.0599388	GTEX-15ER7.csv
0.5	70	0.0470756	GTEX-15ER7.csv
0.5	80	0.0463576	GTEX-15ER7.csv
0.5	90	0.0471204	GTEX-15ER7.csv
0.5	100	0.0442478	GTEX-15ER7.csv
0.5	0	0.0287501	GTEX-15ETS.csv
0.5	10	0.0562284	GTEX-15ETS.csv
0.5	20	0.0664853	GTEX-15ETS.csv
0.5	30	0.055061	GTEX-15ETS.csv
0.5	40	0.0556439	GTEX-15ETS.csv
0.5	50	0.0518337	GTEX-15ETS.csv
0.5	60	0.0499159	GTEX-15ETS.csv
0.5	70	0.0469755	GTEX-15ETS.csv
0.5	80	0.0477733	GTEX-15ETS.csv
0.5	90	0.0445931	GTEX-15ETS.csv
0.5	100	0.0326633	GTEX-15ETS.csv
0.5	0	0.0332799	GTEX-15G19.csv
0.5	10	0.0575525	GTEX-15G19.csv
0.5	20	0.067867	GTEX-15G19.csv
0.5	30	0.0583055	GTEX-15G19.csv
0.5	40	0.0580242	GTEX-15G19.csv
0.5	50	0.0545703	GTEX-15G19.csv
0.5	60	0.0534351	GTEX-15G19.csv
0.5	70	0.0456407	GTEX-15G19.csv
0.5	80	0.0442611	GTEX-15G19.csv
0.5	90	0.0433884	GTEX-15G19.csv
0.5	100	0.0313901	GTEX-15G19.csv
0.5	0	0.0753619	GTEX-15RIE.csv
0.5	10	0.136103	GTEX-15RIE.csv
0.5	20	0.150468	GTEX-15RIE.csv
0.5	30	0.128566	GTEX-15RIE.csv
0.5	40	0.116527	GTEX-15RIE.csv
0.5	50	0.105505	GTEX-15RIE.csv
0.5	60	0.0980645	GTEX-15RIE.csv
0.5	70	0.0843913	GTEX-15RIE.csv
0.5	80	0.070159	GTEX-15RIE.csv
0.5	90	0.0589812	GTEX-15RIE.csv
0.5	100	0.0242424	GTEX-15RIE.csv
0.5	0	0.0507944	GTEX-15SDE.csv
0.5	10	0.0841971	GTEX-15SDE.csv
0.5	20	0.0940819	GTEX-15SDE.csv
0.5	30	0.0803597	GTEX-15SDE.csv
0.5	40	0.0826838	GTEX-15SDE.csv
0.5	50	0.0816413	GTEX-15SDE.csv
0.5	60	0.0781324	GTEX-15SDE.csv
0.5	70	0.0687947	GTEX-15SDE.csv
0.5	80	0.0616678	GTEX-15SDE.csv
0.5	90	0.061127	GTEX-15SDE.csv
0.5	100	0.0632911	GTEX-15SDE.csv
0.5	0	0.02746	GTEX-15UKP.csv
0.5	10	0.0645604	GTEX-15UKP.csv
0.5	20	0.0816495	GTEX-15UKP.csv
0.5	30	0.0718563	GTEX-15UKP.csv
0.5	40	0.0783736	GTEX-15UKP.csv
0.5	50	0.0693293	GTEX-15UKP.csv
0.5	60	0.0695279	GTEX-15UKP.csv
0.5	70	0.0663984	GTEX-15UKP.csv
0.5	80	0.0630749	GTEX-15UKP.csv
0.5	90	0.0684685	GTEX-15UKP.csv
0.5	100	0.0685484	GTEX-15UKP.csv
0.5	0	0.0205203	GTEX-169BO.csv
0.5	10	0.0460177	GTEX-169BO.csv
0.5	20	0.0596787	GTEX-169BO.csv
0.5	30	0.0522002	GTEX-169BO.csv
0.5	40	0.053043	GTEX-169BO.csv
0.5	50	0.0529753	GTEX-169BO.csv
0.5	60	0.05	GTEX-169BO.csv
0.5	70	0.0415842	GTEX-169BO.csv
0.5	80	0.0383632	GTEX-169BO.csv
0.5	90	0.0407801	GTEX-169BO.csv
0.5	100	0.0244898	GTEX-169BO.csv
0.5	0	0.0275278	GTEX-16AAH.csv
0.5	10	0.0559944	GTEX-16AAH.csv
0.5	20	0.0653116	GTEX-16AAH.csv
0.5	30	0.0556178	GTEX-16AAH.csv
0.5	40	0.0569972	GTEX-16AAH.csv
0.5	50	0.0544413	GTEX-16AAH.csv
0.5	60	0.0519481	GTEX-16AAH.csv
0.5	70	0.0411369	GTEX-16AAH.csv
[truncated: 10,783 more rows]

## Sheet: Supplementary Data 2 info
Supplementary Data 2: The percentage of genes with an excess allelic imbalance after accounting for known eQTLs for each GTEx individual shown in Fig.4A.
columns
fold_change	The fold change between predicted and observed values
power	Calculated power
genes with excess allelic imbalance (%)	The percentage of genes with an excess allelic imbalance after accounting for known eQTLs
individual	GTEx individual
