# Supplementary material for: Haplotype-aware modeling of cis-regulatory effects highlights the gaps remaining in eQTL data
Source: Nat Commun. 2024 Jan 15;15:522. doi: 10.1038/s41467-024-44710-8 (PMC10789818; doi:10.1038/s41467-024-44710-8)
Supplement: Supplementary file 6 — Supplementary Data 3 [file 41467_2024_44710_MOESM6_ESM.xlsx]

## Sheet: Supplementary Data 3
Tissue	Median No. of genes	Sample size
ADPSBQ	907	581
ADPVSC	837	469
ADRNLG	712	233
ARTAORT	815	387
ARTCRN	833	213
ARTTBL	798.5	584
BREAST	907	396
BRNACC	600	147
BRNAMY	503	129
BRNCDT	611.5	194
BRNCHA	987	209
BRNCHB	1088	175
BRNCTXA	715	205
BRNCTXB	731	175
BRNHPP	563	165
BRNHPT	542	170
BRNNCC	682	202
BRNPTM	520.5	170
BRNSNG	518	114
BRNSPC	613	126
CLNSGM	799.5	318
CLNTRN	808.5	368
ESPGEJ	776.5	330
ESPMCS	726	497
ESPMSL	740	465
FIBRBLS	807	483
HRTAA	609	372
HRTLV	513.5	386
KDNCTX	647	73
LCL	1047	147
LIVER	567	208
LUNG	993	515
MSCLSK	550.5	706
NERVET	1003	532
OVARY	867	167
PNCREAS	360	305
PRSTTE	926	221
PTTARY	844	237
SKINNS	877	517
SKINS	891	605
SLVRYG	766.5	144
SNTTRM	871	174
SPLEEN	959	227
STMACH	585	324
TESTIS	968	322
THYROID	971.5	574
UTERUS	905	129
VAGINA	834	141
WHLBLD	572	670

## Sheet: Supplementary Data 3 info
Supplementary Data 3: Sample size and median number of genes among samples analyzed in Fig.4B
columns
Tissue	GTEx tissue abbreviations
Median No. of genes	Median number of genes analyzed across tissue samples
Sample size	Sample size of each tissue
