# Supplementary material for: Haplotype-aware modeling of cis-regulatory effects highlights the gaps remaining in eQTL data
Source: Nat Commun. 2024 Jan 15;15:522. doi: 10.1038/s41467-024-44710-8 (PMC10789818; doi:10.1038/s41467-024-44710-8)
Supplement: Supplementary file 7 — Supplementary Data 4 [file 41467_2024_44710_MOESM7_ESM.xlsx]

## Sheet: Supplementary Data 4
self-reported ancestry	power	genes with excess allelic imbalance(%)	individual	No. of genes
African-American	0	0.0363498	GTEX-1117F.csv	13095
African-American	10	0.0734156	GTEX-1117F.csv	4781
African-American	20	0.0914286	GTEX-1117F.csv	3150
African-American	30	0.0777147	GTEX-1117F.csv	2818
African-American	40	0.0826446	GTEX-1117F.csv	2178
African-American	50	0.0802171	GTEX-1117F.csv	1658
African-American	60	0.0785414	GTEX-1117F.csv	1426
African-American	70	0.076796	GTEX-1117F.csv	1211
African-American	80	0.0761697	GTEX-1117F.csv	919
African-American	90	0.0822785	GTEX-1117F.csv	632
African-American	100	0.071161	GTEX-1117F.csv	267
African-American	0	0.0312118	GTEX-113IC.csv	13104
African-American	10	0.0602782	GTEX-113IC.csv	4529
African-American	20	0.0781893	GTEX-113IC.csv	2916
African-American	30	0.0640528	GTEX-113IC.csv	2576
African-American	40	0.0663984	GTEX-113IC.csv	1988
African-American	50	0.0624593	GTEX-113IC.csv	1537
African-American	60	0.0578512	GTEX-113IC.csv	1331
African-American	70	0.0492832	GTEX-113IC.csv	1116
African-American	80	0.0424242	GTEX-113IC.csv	825
African-American	90	0.0440917	GTEX-113IC.csv	567
African-American	100	0.0232558	GTEX-113IC.csv	258
African-American	0	0.0382735	GTEX-11P7K.csv	13090
African-American	10	0.0754258	GTEX-11P7K.csv	4932
African-American	20	0.0910435	GTEX-11P7K.csv	3383
African-American	30	0.0791982	GTEX-11P7K.csv	3043
African-American	40	0.0826446	GTEX-11P7K.csv	2420
African-American	50	0.0787653	GTEX-11P7K.csv	1879
African-American	60	0.0755637	GTEX-11P7K.csv	1641
African-American	70	0.0702247	GTEX-11P7K.csv	1424
African-American	80	0.0676032	GTEX-11P7K.csv	1139
African-American	90	0.075	GTEX-11P7K.csv	800
African-American	100	0.06469	GTEX-11P7K.csv	371
African-American	0	0.0342774	GTEX-11PRG.csv	13099
African-American	10	0.0647236	GTEX-11PRG.csv	4975
African-American	20	0.0829563	GTEX-11PRG.csv	3315
African-American	30	0.0708741	GTEX-11PRG.csv	2963
African-American	40	0.0756119	GTEX-11PRG.csv	2288
African-American	50	0.0715935	GTEX-11PRG.csv	1732
African-American	60	0.0723208	GTEX-11PRG.csv	1521
African-American	70	0.063035	GTEX-11PRG.csv	1285
African-American	80	0.064346	GTEX-11PRG.csv	948
African-American	90	0.0602782	GTEX-11PRG.csv	647
African-American	100	0.0444444	GTEX-11PRG.csv	270
African-American	0	0.0336109	GTEX-11UD1.csv	13091
African-American	10	0.0630504	GTEX-11UD1.csv	4996
African-American	20	0.0792193	GTEX-11UD1.csv	3484
African-American	30	0.0702926	GTEX-11UD1.csv	3144
African-American	40	0.0749291	GTEX-11UD1.csv	2469
African-American	50	0.0751415	GTEX-11UD1.csv	1943
African-American	60	0.0757932	GTEX-11UD1.csv	1702
African-American	70	0.0674548	GTEX-11UD1.csv	1438
African-American	80	0.0675182	GTEX-11UD1.csv	1096
African-American	90	0.0720961	GTEX-11UD1.csv	749
African-American	100	0.0537313	GTEX-11UD1.csv	335
African-American	0	0.034301	GTEX-11WQC.csv	13090
African-American	10	0.0652455	GTEX-11WQC.csv	4644
African-American	20	0.0855371	GTEX-11WQC.csv	3063
African-American	30	0.0739935	GTEX-11WQC.csv	2757
African-American	40	0.077322	GTEX-11WQC.csv	2121
African-American	50	0.0838471	GTEX-11WQC.csv	1622
African-American	60	0.0762108	GTEX-11WQC.csv	1404
African-American	70	0.0702341	GTEX-11WQC.csv	1196
African-American	80	0.0663102	GTEX-11WQC.csv	935
African-American	90	0.0677711	GTEX-11WQC.csv	664
African-American	100	0.0559701	GTEX-11WQC.csv	268
African-American	0	0.0336083	GTEX-12126.csv	13092
African-American	10	0.0703644	GTEX-12126.csv	4363
African-American	20	0.0888811	GTEX-12126.csv	2869
African-American	30	0.0769231	GTEX-12126.csv	2548
African-American	40	0.0826953	GTEX-12126.csv	1959
African-American	50	0.0817694	GTEX-12126.csv	1492
African-American	60	0.0763835	GTEX-12126.csv	1283
African-American	70	0.0668498	GTEX-12126.csv	1092
African-American	80	0.0630105	GTEX-12126.csv	857
African-American	90	0.0670927	GTEX-12126.csv	626
African-American	100	0.0536398	GTEX-12126.csv	261
African-American	0	0.0320092	GTEX-12WSD.csv	13090
African-American	10	0.0566599	GTEX-12WSD.csv	5383
African-American	20	0.0725611	GTEX-12WSD.csv	3721
African-American	30	0.0640835	GTEX-12WSD.csv	3355
African-American	40	0.0632768	GTEX-12WSD.csv	2655
African-American	50	0.0667298	GTEX-12WSD.csv	2113
African-American	60	0.0659041	GTEX-12WSD.csv	1836
African-American	70	0.0601793	GTEX-12WSD.csv	1562
African-American	80	0.0557834	GTEX-12WSD.csv	1219
African-American	90	0.0599295	GTEX-12WSD.csv	851
African-American	100	0.045584	GTEX-12WSD.csv	351
African-American	0	0.0322704	GTEX-13113.csv	13108
African-American	10	0.0708928	GTEX-13113.csv	4133
African-American	20	0.0901419	GTEX-13113.csv	2607
African-American	30	0.0843791	GTEX-13113.csv	2311
African-American	40	0.0915179	GTEX-13113.csv	1792
African-American	50	0.0924556	GTEX-13113.csv	1352
African-American	60	0.0922414	GTEX-13113.csv	1160
African-American	70	0.07724	GTEX-13113.csv	971
African-American	80	0.075067	GTEX-13113.csv	746
African-American	90	0.0822898	GTEX-13113.csv	559
African-American	100	0.0641026	GTEX-13113.csv	234
African-American	0	0.0328932	GTEX-131XE.csv	13103
African-American	10	0.0699816	GTEX-131XE.csv	4344
African-American	20	0.0909091	GTEX-131XE.csv	2794
African-American	30	0.079128	GTEX-131XE.csv	2477
African-American	40	0.0823023	GTEX-131XE.csv	1859
African-American	50	0.0810811	GTEX-131XE.csv	1406
African-American	60	0.0818182	GTEX-131XE.csv	1210
African-American	70	0.0752688	GTEX-131XE.csv	1023
African-American	80	0.0700637	GTEX-131XE.csv	785
African-American	90	0.0705009	GTEX-131XE.csv	539
African-American	100	0.0409091	GTEX-131XE.csv	220
African-American	0	0.0493657	GTEX-13FHP.csv	13086
African-American	10	0.0842622	GTEX-13FHP.csv	5293
African-American	20	0.0985298	GTEX-13FHP.csv	3877
African-American	30	0.0889271	GTEX-13FHP.csv	3486
African-American	40	0.0908451	GTEX-13FHP.csv	2840
African-American	50	0.0907504	GTEX-13FHP.csv	2292
African-American	60	0.0864497	GTEX-13FHP.csv	2059
African-American	70	0.0765335	GTEX-13FHP.csv	1777
African-American	80	0.073736	GTEX-13FHP.csv	1424
African-American	90	0.0749507	GTEX-13FHP.csv	1014
African-American	100	0.0511727	GTEX-13FHP.csv	469
African-American	0	0.0334147	GTEX-13JUV.csv	13108
African-American	10	0.0647242	GTEX-13JUV.csv	4805
African-American	20	0.0814452	GTEX-13JUV.csv	3266
African-American	30	0.0709855	GTEX-13JUV.csv	2902
African-American	40	0.0726306	GTEX-13JUV.csv	2258
African-American	50	0.069595	GTEX-13JUV.csv	1753
African-American	60	0.0707269	GTEX-13JUV.csv	1527
African-American	70	0.0580046	GTEX-13JUV.csv	1293
African-American	80	0.06037	GTEX-13JUV.csv	1027
African-American	90	0.0571031	GTEX-13JUV.csv	718
African-American	100	0.0366667	GTEX-13JUV.csv	300
African-American	0	0.0374952	GTEX-13N11.csv	13095
African-American	10	0.0654323	GTEX-13N11.csv	5563
African-American	20	0.0792329	GTEX-13N11.csv	3963
African-American	30	0.0698581	GTEX-13N11.csv	3593
African-American	40	0.071552	GTEX-13N11.csv	2893
African-American	50	0.0715835	GTEX-13N11.csv	2305
African-American	60	0.070374	GTEX-13N11.csv	2032
African-American	70	0.0631458	GTEX-13N11.csv	1742
African-American	80	0.0610632	GTEX-13N11.csv	1392
African-American	90	0.0639764	GTEX-13N11.csv	1016
African-American	100	0.0569476	GTEX-13N11.csv	439
African-American	0	0.0324551	GTEX-13NYB.csv	13095
African-American	10	0.0601664	GTEX-13NYB.csv	4687
African-American	20	0.0789813	GTEX-13NYB.csv	3102
African-American	30	0.0698847	GTEX-13NYB.csv	2776
African-American	40	0.0721176	GTEX-13NYB.csv	2177
African-American	50	0.0693128	GTEX-13NYB.csv	1688
African-American	60	0.066712	GTEX-13NYB.csv	1469
African-American	70	0.0522928	GTEX-13NYB.csv	1243
African-American	80	0.0515247	GTEX-13NYB.csv	951
African-American	90	0.0532374	GTEX-13NYB.csv	695
African-American	100	0.0402477	GTEX-13NYB.csv	323
African-American	0	0.0356815	GTEX-13OVI.csv	13088
African-American	10	0.0727401	GTEX-13OVI.csv	4248
African-American	20	0.0944566	GTEX-13OVI.csv	2742
African-American	30	0.0862423	GTEX-13OVI.csv	2435
African-American	40	0.0902851	GTEX-13OVI.csv	1894
African-American	50	0.096662	GTEX-13OVI.csv	1438
African-American	60	0.0928571	GTEX-13OVI.csv	1260
African-American	70	0.0809249	GTEX-13OVI.csv	1038
African-American	80	0.0801001	GTEX-13OVI.csv	799
African-American	90	0.079929	GTEX-13OVI.csv	563
African-American	100	0.0406504	GTEX-13OVI.csv	246
African-American	0	0.0322876	GTEX-13SLX.csv	13101
African-American	10	0.0684778	GTEX-13SLX.csv	4454
African-American	20	0.0916638	GTEX-13SLX.csv	2891
African-American	30	0.0778656	GTEX-13SLX.csv	2530
African-American	40	0.0792492	GTEX-13SLX.csv	1918
African-American	50	0.0736915	GTEX-13SLX.csv	1452
African-American	60	0.0736	GTEX-13SLX.csv	1250
African-American	70	0.0645774	GTEX-13SLX.csv	1053
African-American	80	0.053152	GTEX-13SLX.csv	809
African-American	90	0.054007	GTEX-13SLX.csv	574
African-American	100	0.0436508	GTEX-13SLX.csv	252
African-American	0	0.039349	GTEX-13VXT.csv	13088
African-American	10	0.081158	GTEX-13VXT.csv	4214
African-American	20	0.105592	GTEX-13VXT.csv	2718
African-American	30	0.086591	GTEX-13VXT.csv	2379
African-American	40	0.0907563	GTEX-13VXT.csv	1785
African-American	50	0.08964	GTEX-13VXT.csv	1361
African-American	60	0.0885329	GTEX-13VXT.csv	1186
African-American	70	0.0840752	GTEX-13VXT.csv	1011
African-American	80	0.0891219	GTEX-13VXT.csv	763
African-American	90	0.0940959	GTEX-13VXT.csv	542
African-American	100	0.0669456	GTEX-13VXT.csv	239
African-American	0	0.0364913	GTEX-13YAN.csv	13099
African-American	10	0.0735511	GTEX-13YAN.csv	4745
African-American	20	0.0870624	GTEX-13YAN.csv	3285
African-American	30	0.0805256	GTEX-13YAN.csv	2968
African-American	40	0.0811702	GTEX-13YAN.csv	2427
African-American	50	0.081519	GTEX-13YAN.csv	1975
African-American	60	0.0786773	GTEX-13YAN.csv	1754
African-American	70	0.069967	GTEX-13YAN.csv	1515
African-American	80	0.0708333	GTEX-13YAN.csv	1200
African-American	90	0.0727273	GTEX-13YAN.csv	935
African-American	100	0.0587002	GTEX-13YAN.csv	477
African-American	0	0.0325464	GTEX-145MG.csv	13089
African-American	10	0.0663738	GTEX-145MG.csv	4098
African-American	20	0.0839216	GTEX-145MG.csv	2550
African-American	30	0.070761	GTEX-145MG.csv	2247
African-American	40	0.0729412	GTEX-145MG.csv	1700
African-American	50	0.0730381	GTEX-145MG.csv	1287
African-American	60	0.0714924	GTEX-145MG.csv	1119
African-American	70	0.0578339	GTEX-145MG.csv	951
African-American	80	0.0529986	GTEX-145MG.csv	717
African-American	90	0.0567951	GTEX-145MG.csv	493
African-American	100	0.038835	GTEX-145MG.csv	206
African-American	0	0.0354962	GTEX-145MN.csv	13100
African-American	10	0.0676598	GTEX-145MN.csv	4833
African-American	20	0.0838826	GTEX-145MN.csv	3338
African-American	30	0.0723333	GTEX-145MN.csv	3000
African-American	40	0.0723849	GTEX-145MN.csv	2390
African-American	50	0.0742887	GTEX-145MN.csv	1898
African-American	60	0.0716005	GTEX-145MN.csv	1662
African-American	70	0.0637845	GTEX-145MN.csv	1411
African-American	80	0.0658363	GTEX-145MN.csv	1124
African-American	90	0.0604192	GTEX-145MN.csv	811
African-American	100	0.042328	GTEX-145MN.csv	378
African-American	0	0.0290995	GTEX-1497J.csv	13093
African-American	10	0.0663117	GTEX-1497J.csv	4132
African-American	20	0.089279	GTEX-1497J.csv	2677
African-American	30	0.076505	GTEX-1497J.csv	2392
African-American	40	0.0749453	GTEX-1497J.csv	1828
African-American	50	0.0688666	GTEX-1497J.csv	1394
African-American	60	0.067053	GTEX-1497J.csv	1208
African-American	70	0.0600572	GTEX-1497J.csv	1049
African-American	80	0.0589681	GTEX-1497J.csv	814
African-American	90	0.0651801	GTEX-1497J.csv	583
African-American	100	0.0534351	GTEX-1497J.csv	262
African-American	0	0.0481071	GTEX-14E1K.csv	13075
African-American	10	0.096766	GTEX-14E1K.csv	3927
African-American	20	0.114147	GTEX-14E1K.csv	2672
African-American	30	0.0983193	GTEX-14E1K.csv	2380
African-American	40	0.0994709	GTEX-14E1K.csv	1890
African-American	50	0.0952703	GTEX-14E1K.csv	1480
African-American	60	0.0884407	GTEX-14E1K.csv	1289
African-American	70	0.0734109	GTEX-14E1K.csv	1117
African-American	80	0.0682068	GTEX-14E1K.csv	909
African-American	90	0.0589124	GTEX-14E1K.csv	662
African-American	100	0.0479233	GTEX-14E1K.csv	313
African-American	0	0.039725	GTEX-15DDE.csv	13090
African-American	10	0.0649569	GTEX-15DDE.csv	5342
African-American	20	0.0763199	GTEX-15DDE.csv	3826
African-American	30	0.06535	GTEX-15DDE.csv	3443
African-American	40	0.0665712	GTEX-15DDE.csv	2794
African-American	50	0.0671202	GTEX-15DDE.csv	2205
African-American	60	0.0658307	GTEX-15DDE.csv	1914
African-American	70	0.0583851	GTEX-15DDE.csv	1610
African-American	80	0.0552486	GTEX-15DDE.csv	1267
African-American	90	0.0609081	GTEX-15DDE.csv	903
African-American	100	0.0435835	GTEX-15DDE.csv	413
African-American	0	0.0530859	GTEX-15SDE.csv	13092
African-American	10	0.0903801	GTEX-15SDE.csv	5499
African-American	20	0.104704	GTEX-15SDE.csv	3954
African-American	30	0.0907558	GTEX-15SDE.csv	3559
African-American	40	0.0918333	GTEX-15SDE.csv	2951
African-American	50	0.0896785	GTEX-15SDE.csv	2364
African-American	60	0.0848023	GTEX-15SDE.csv	2099
African-American	70	0.0770501	GTEX-15SDE.csv	1817
African-American	80	0.0679748	GTEX-15SDE.csv	1427
African-American	90	0.0687679	GTEX-15SDE.csv	1047
African-American	100	0.0611814	GTEX-15SDE.csv	474
African-American	0	0.0346145	GTEX-16NGA.csv	13087
African-American	10	0.0703497	GTEX-16NGA.csv	4833
African-American	20	0.0882264	GTEX-16NGA.csv	3321
African-American	30	0.0801603	GTEX-16NGA.csv	2994
African-American	40	0.0861564	GTEX-16NGA.csv	2391
African-American	50	0.0854111	GTEX-16NGA.csv	1885
African-American	60	0.0806258	GTEX-16NGA.csv	1662
African-American	70	0.0694051	GTEX-16NGA.csv	1412
African-American	80	0.0555058	GTEX-16NGA.csv	1117
African-American	90	0.0559701	GTEX-16NGA.csv	804
African-American	100	0.0560224	GTEX-16NGA.csv	357
African-American	0	0.0279176	GTEX-18QFQ.csv	13110
African-American	10	0.0640219	GTEX-18QFQ.csv	3655
African-American	20	0.0847304	GTEX-18QFQ.csv	2207
African-American	30	0.0675393	GTEX-18QFQ.csv	1910
African-American	40	0.0627737	GTEX-18QFQ.csv	1370
African-American	50	0.061144	GTEX-18QFQ.csv	1014
African-American	60	0.0603645	GTEX-18QFQ.csv	878
African-American	70	0.0517483	GTEX-18QFQ.csv	715
African-American	80	0.0528233	GTEX-18QFQ.csv	549
African-American	90	0.056	GTEX-18QFQ.csv	375
African-American	100	0.0180723	GTEX-18QFQ.csv	166
African-American	0	0.0387407	GTEX-1AYD5.csv	13087
African-American	10	0.0713306	GTEX-1AYD5.csv	5103
African-American	20	0.0841148	GTEX-1AYD5.csv	3519
African-American	30	0.0736138	GTEX-1AYD5.csv	3138
African-American	40	0.075835	GTEX-1AYD5.csv	2545
African-American	50	0.0750888	GTEX-1AYD5.csv	1971
African-American	60	0.0688674	GTEX-1AYD5.csv	1757
African-American	70	0.0571049	GTEX-1AYD5.csv	1506
African-American	80	0.057971	GTEX-1AYD5.csv	1173
African-American	90	0.0634921	GTEX-1AYD5.csv	819
African-American	100	0.0384615	GTEX-1AYD5.csv	338
African-American	0	0.0429541	GTEX-1C64O.csv	13107
African-American	10	0.0767485	GTEX-1C64O.csv	4847
African-American	20	0.0949173	GTEX-1C64O.csv	3266
African-American	30	0.0824991	GTEX-1C64O.csv	2897
African-American	40	0.0853659	GTEX-1C64O.csv	2296
African-American	50	0.0872928	GTEX-1C64O.csv	1810
African-American	60	0.0866584	GTEX-1C64O.csv	1604
African-American	70	0.0774801	GTEX-1C64O.csv	1381
African-American	80	0.0667887	GTEX-1C64O.csv	1093
African-American	90	0.0669291	GTEX-1C64O.csv	762
African-American	100	0.0748503	GTEX-1C64O.csv	334
African-American	0	0.0404179	GTEX-1EMGI.csv	13113
African-American	10	0.070294	GTEX-1EMGI.csv	5477
African-American	20	0.084507	GTEX-1EMGI.csv	3976
African-American	30	0.0748544	GTEX-1EMGI.csv	3607
African-American	40	0.0763865	GTEX-1EMGI.csv	2867
African-American	50	0.0754717	GTEX-1EMGI.csv	2226
African-American	60	0.0722587	GTEX-1EMGI.csv	1979
African-American	70	0.0571257	GTEX-1EMGI.csv	1663
African-American	80	0.0538222	GTEX-1EMGI.csv	1282
African-American	90	0.0615385	GTEX-1EMGI.csv	910
African-American	100	0.0563003	GTEX-1EMGI.csv	373
African-American	0	0.0347328	GTEX-1F6I4.csv	13100
African-American	10	0.0658517	GTEX-1F6I4.csv	5072
African-American	20	0.0851254	GTEX-1F6I4.csv	3348
African-American	30	0.0746818	GTEX-1F6I4.csv	2986
African-American	40	0.0787097	GTEX-1F6I4.csv	2325
African-American	50	0.0791246	GTEX-1F6I4.csv	1782
African-American	60	0.0781654	GTEX-1F6I4.csv	1548
African-American	70	0.0662048	GTEX-1F6I4.csv	1299
African-American	80	0.0670671	GTEX-1F6I4.csv	999
African-American	90	0.0733057	GTEX-1F6I4.csv	723
African-American	100	0.0597015	GTEX-1F6I4.csv	268
African-American	0	0.0386142	GTEX-1F75I.csv	13104
African-American	10	0.0679047	GTEX-1F75I.csv	5331
African-American	20	0.0831579	GTEX-1F75I.csv	3800
African-American	30	0.0728687	GTEX-1F75I.csv	3472
African-American	40	0.0742075	GTEX-1F75I.csv	2776
African-American	50	0.076199	GTEX-1F75I.csv	2231
African-American	60	0.0723383	GTEX-1F75I.csv	1963
African-American	70	0.0629496	GTEX-1F75I.csv	1668
African-American	80	0.0567652	GTEX-1F75I.csv	1286
African-American	90	0.0579399	GTEX-1F75I.csv	932
African-American	100	0.0420792	GTEX-1F75I.csv	404
African-American	0	0.033313	GTEX-1GMR2.csv	13088
African-American	10	0.0704949	GTEX-1GMR2.csv	4284
African-American	20	0.0912713	GTEX-1GMR2.csv	2761
African-American	30	0.0808614	GTEX-1GMR2.csv	2461
African-American	40	0.0840778	GTEX-1GMR2.csv	1903
African-American	50	0.0889341	GTEX-1GMR2.csv	1473
African-American	60	0.0833333	GTEX-1GMR2.csv	1260
African-American	70	0.0804067	GTEX-1GMR2.csv	1082
African-American	80	0.0772059	GTEX-1GMR2.csv	816
African-American	90	0.0770578	GTEX-1GMR2.csv	571
African-American	100	0.0627451	GTEX-1GMR2.csv	255
African-American	0	0.0291781	GTEX-1GZ4H.csv	13092
African-American	10	0.0573086	GTEX-1GZ4H.csv	4310
African-American	20	0.0722892	GTEX-1GZ4H.csv	2822
African-American	30	0.0649351	GTEX-1GZ4H.csv	2541
African-American	40	0.0678918	GTEX-1GZ4H.csv	1959
African-American	50	0.0720423	GTEX-1GZ4H.csv	1513
African-American	60	0.0680628	GTEX-1GZ4H.csv	1337
African-American	70	0.0600707	GTEX-1GZ4H.csv	1132
African-American	80	0.0606061	GTEX-1GZ4H.csv	891
African-American	90	0.0624	GTEX-1GZ4H.csv	625
African-American	100	0.0427632	GTEX-1GZ4H.csv	304
African-American	0	0.0447021	GTEX-1JMLX.csv	13109
African-American	10	0.0725999	GTEX-1JMLX.csv	5854
African-American	20	0.086014	GTEX-1JMLX.csv	4290
African-American	30	0.0770614	GTEX-1JMLX.csv	3893
African-American	40	0.074787	GTEX-1JMLX.csv	3169
African-American	50	0.0733728	GTEX-1JMLX.csv	2535
African-American	60	0.0677519	GTEX-1JMLX.csv	2273
African-American	70	0.0626605	GTEX-1JMLX.csv	1947
African-American	80	0.0596721	GTEX-1JMLX.csv	1525
African-American	90	0.0654288	GTEX-1JMLX.csv	1131
African-American	100	0.0616302	GTEX-1JMLX.csv	503
African-American	0	0.0426019	GTEX-1JMPY.csv	13098
African-American	10	0.0769596	GTEX-1JMPY.csv	4210
African-American	20	0.095064	GTEX-1JMPY.csv	2735
African-American	30	0.079484	GTEX-1JMPY.csv	2403
African-American	40	0.0842667	GTEX-1JMPY.csv	1875
African-American	50	0.0854342	GTEX-1JMPY.csv	1428
African-American	60	0.0816993	GTEX-1JMPY.csv	1224
African-American	70	0.0625611	GTEX-1JMPY.csv	1023
African-American	80	0.0623441	GTEX-1JMPY.csv	802
African-American	90	0.0722892	GTEX-1JMPY.csv	581
African-American	100	0.0350877	GTEX-1JMPY.csv	228
African-American	0	0.0423341	GTEX-1JMQL.csv	13110
African-American	10	0.0802726	GTEX-1JMQL.csv	5282
African-American	20	0.0969361	GTEX-1JMQL.csv	3786
African-American	30	0.0847556	GTEX-1JMQL.csv	3457
African-American	40	0.0886211	GTEX-1JMQL.csv	2821
African-American	50	0.0897887	GTEX-1JMQL.csv	2272
African-American	60	0.0861478	GTEX-1JMQL.csv	2043
African-American	70	0.0788429	GTEX-1JMQL.csv	1763
African-American	80	0.0820029	GTEX-1JMQL.csv	1378
African-American	90	0.0810811	GTEX-1JMQL.csv	999
African-American	100	0.0607375	GTEX-1JMQL.csv	461
African-American	0	0.0385702	GTEX-1LBAC.csv	13093
African-American	10	0.0746904	GTEX-1LBAC.csv	5168
African-American	20	0.0917406	GTEX-1LBAC.csv	3608
African-American	30	0.0827459	GTEX-1LBAC.csv	3263
African-American	40	0.0875096	GTEX-1LBAC.csv	2594
African-American	50	0.0887175	GTEX-1LBAC.csv	2074
African-American	60	0.0866924	GTEX-1LBAC.csv	1811
African-American	70	0.0802589	GTEX-1LBAC.csv	1545
African-American	80	0.076796	GTEX-1LBAC.csv	1211
African-American	90	0.0861467	GTEX-1LBAC.csv	859
African-American	100	0.0788043	GTEX-1LBAC.csv	368
African-American	0	0.11065	GTEX-1MCC2.csv	13023
African-American	10	0.170135	GTEX-1MCC2.csv	4373
African-American	20	0.201203	GTEX-1MCC2.csv	2992
African-American	30	0.169438	GTEX-1MCC2.csv	2526
African-American	40	0.170352	GTEX-1MCC2.csv	1990
African-American	50	0.161558	GTEX-1MCC2.csv	1566
African-American	60	0.151383	GTEX-1MCC2.csv	1374
African-American	70	0.131533	GTEX-1MCC2.csv	1148
African-American	80	0.114025	GTEX-1MCC2.csv	877
African-American	90	0.113924	GTEX-1MCC2.csv	632
African-American	100	0.0651341	GTEX-1MCC2.csv	261
African-American	0	0.0474737	GTEX-1NHNU.csv	13102
African-American	10	0.0898228	GTEX-1NHNU.csv	4854
African-American	20	0.10971	GTEX-1NHNU.csv	3409
African-American	30	0.096604	GTEX-1NHNU.csv	3033
African-American	40	0.0958848	GTEX-1NHNU.csv	2430
African-American	50	0.0922836	GTEX-1NHNU.csv	1918
African-American	60	0.0892435	GTEX-1NHNU.csv	1692
African-American	70	0.0776161	GTEX-1NHNU.csv	1443
African-American	80	0.0726159	GTEX-1NHNU.csv	1143
African-American	90	0.0630408	GTEX-1NHNU.csv	809
African-American	100	0.0580475	GTEX-1NHNU.csv	379
African-American	0	0.040555	GTEX-1PPH8.csv	13118
African-American	10	0.0748925	GTEX-1PPH8.csv	5114
African-American	20	0.0938368	GTEX-1PPH8.csv	3602
African-American	30	0.0848448	GTEX-1PPH8.csv	3253
African-American	40	0.0873676	GTEX-1PPH8.csv	2644
African-American	50	0.0876362	GTEX-1PPH8.csv	2111
African-American	60	0.0815217	GTEX-1PPH8.csv	1840
African-American	70	0.0752212	GTEX-1PPH8.csv	1582
African-American	80	0.0747812	GTEX-1PPH8.csv	1257
African-American	90	0.077951	GTEX-1PPH8.csv	898
African-American	100	0.0456731	GTEX-1PPH8.csv	416
African-American	0	0.0589583	GTEX-1QCLY.csv	13094
African-American	10	0.0971799	GTEX-1QCLY.csv	5248
African-American	20	0.10815	GTEX-1QCLY.csv	3865
African-American	30	0.091881	GTEX-1QCLY.csv	3461
African-American	40	0.0913274	GTEX-1QCLY.csv	2825
African-American	50	0.0869183	GTEX-1QCLY.csv	2278
African-American	60	0.080281	GTEX-1QCLY.csv	1993
African-American	70	0.0707657	GTEX-1QCLY.csv	1724
African-American	80	0.0678832	GTEX-1QCLY.csv	1370
African-American	90	0.0682731	GTEX-1QCLY.csv	996
African-American	100	0.0482456	GTEX-1QCLY.csv	456
African-American	0	0.0490877	GTEX-NFK9.csv	13099
African-American	10	0.0845327	GTEX-NFK9.csv	5489
African-American	20	0.0994975	GTEX-NFK9.csv	3980
African-American	30	0.088145	GTEX-NFK9.csv	3585
African-American	40	0.0862718	GTEX-NFK9.csv	2921
African-American	50	0.0823276	GTEX-NFK9.csv	2320
African-American	60	0.0756547	GTEX-NFK9.csv	2062
African-American	70	0.0612592	GTEX-NFK9.csv	1763
African-American	80	0.0617816	GTEX-NFK9.csv	1392
African-American	90	0.0555556	GTEX-NFK9.csv	990
African-American	100	0.0403587	GTEX-NFK9.csv	446
African-American	0	0.037416	GTEX-OOBJ.csv	13096
African-American	10	0.0755112	GTEX-OOBJ.csv	4304
African-American	20	0.0935428	GTEX-OOBJ.csv	2865
African-American	30	0.0775558	GTEX-OOBJ.csv	2553
African-American	40	0.0726817	GTEX-OOBJ.csv	1995
African-American	50	0.0763158	GTEX-OOBJ.csv	1520
African-American	60	0.0743865	GTEX-OOBJ.csv	1304
African-American	70	0.0632911	GTEX-OOBJ.csv	1106
African-American	80	0.0654206	GTEX-OOBJ.csv	856
African-American	90	0.0633117	GTEX-OOBJ.csv	616
African-American	100	0.0689655	GTEX-OOBJ.csv	261
African-American	0	0.0736609	GTEX-P4QS.csv	13087
African-American	10	0.120773	GTEX-P4QS.csv	4968
African-American	20	0.142536	GTEX-P4QS.csv	3557
African-American	30	0.117215	GTEX-P4QS.csv	3131
African-American	40	0.11604	GTEX-P4QS.csv	2525
African-American	50	0.109576	GTEX-P4QS.csv	2026
African-American	60	0.0998298	GTEX-P4QS.csv	1763
African-American	70	0.0866089	GTEX-P4QS.csv	1501
African-American	80	0.0742616	GTEX-P4QS.csv	1185
African-American	90	0.071599	GTEX-P4QS.csv	838
African-American	100	0.0492228	GTEX-P4QS.csv	386
African-American	0	0.033252	GTEX-POMQ.csv	13112
African-American	10	0.0635348	GTEX-POMQ.csv	4832
African-American	20	0.0766782	GTEX-POMQ.csv	3456
African-American	30	0.0655949	GTEX-POMQ.csv	3110
African-American	40	0.0669323	GTEX-POMQ.csv	2510
African-American	50	0.0688119	GTEX-POMQ.csv	2020
African-American	60	0.0653266	GTEX-POMQ.csv	1791
African-American	70	0.0562249	GTEX-POMQ.csv	1494
African-American	80	0.0494966	GTEX-POMQ.csv	1192
African-American	90	0.0554939	GTEX-POMQ.csv	901
African-American	100	0.0326633	GTEX-POMQ.csv	398
African-American	0	0.0513505	GTEX-Q2AH.csv	13106
African-American	10	0.0876785	GTEX-Q2AH.csv	6022
African-American	20	0.0991217	GTEX-Q2AH.csv	4782
African-American	30	0.0873568	GTEX-Q2AH.csv	4453
African-American	40	0.0879606	GTEX-Q2AH.csv	3854
African-American	50	0.0846131	GTEX-Q2AH.csv	3321
African-American	60	0.0810193	GTEX-Q2AH.csv	3061
African-American	70	0.0738328	GTEX-Q2AH.csv	2763
African-American	80	0.0686106	GTEX-Q2AH.csv	2332
African-American	90	0.0697051	GTEX-Q2AH.csv	1865
African-American	100	0.055666	GTEX-Q2AH.csv	1006
African-American	0	0.0607241	GTEX-SNOS.csv	13092
African-American	10	0.0998071	GTEX-SNOS.csv	5701
African-American	20	0.114412	GTEX-SNOS.csv	4309
African-American	30	0.102558	GTEX-SNOS.csv	3910
African-American	40	0.0968421	GTEX-SNOS.csv	3325
African-American	50	0.0928781	GTEX-SNOS.csv	2724
African-American	60	0.0876478	GTEX-SNOS.csv	2453
African-American	70	0.0684358	GTEX-SNOS.csv	2148
African-American	80	0.0593556	GTEX-SNOS.csv	1769
African-American	90	0.0587349	GTEX-SNOS.csv	1328
African-American	100	0.0348101	GTEX-SNOS.csv	632
African-American	0	0.177526	GTEX-SSA3.csv	12815
African-American	10	0.264776	GTEX-SSA3.csv	5008
African-American	20	0.281137	GTEX-SSA3.csv	3870
African-American	30	0.244049	GTEX-SSA3.csv	3319
African-American	40	0.236823	GTEX-SSA3.csv	2732
African-American	50	0.216119	GTEX-SSA3.csv	2221
African-American	60	0.201213	GTEX-SSA3.csv	1978
African-American	70	0.170084	GTEX-SSA3.csv	1658
African-American	80	0.155354	GTEX-SSA3.csv	1326
African-American	90	0.146067	GTEX-SSA3.csv	979
African-American	100	0.0873563	GTEX-SSA3.csv	435
African-American	0	0.042459	GTEX-TKQ1.csv	13095
African-American	10	0.0803946	GTEX-TKQ1.csv	4764
African-American	20	0.094678	GTEX-TKQ1.csv	3401
African-American	30	0.0826823	GTEX-TKQ1.csv	3072
African-American	40	0.0882591	GTEX-TKQ1.csv	2470
African-American	50	0.0857143	GTEX-TKQ1.csv	1995
African-American	60	0.0858124	GTEX-TKQ1.csv	1748
African-American	70	0.0787558	GTEX-TKQ1.csv	1511
African-American	80	0.0752864	GTEX-TKQ1.csv	1222
African-American	90	0.0842697	GTEX-TKQ1.csv	890
African-American	100	0.0628141	GTEX-TKQ1.csv	398
African-American	0	0.0728801	GTEX-TML8.csv	13090
African-American	10	0.110857	GTEX-TML8.csv	5674
African-American	20	0.12999	GTEX-TML8.csv	4208
African-American	30	0.11123	GTEX-TML8.csv	3731
African-American	40	0.107343	GTEX-TML8.csv	3037
African-American	50	0.103821	GTEX-TML8.csv	2408
African-American	60	0.10153	GTEX-TML8.csv	2157
African-American	70	0.0838291	GTEX-TML8.csv	1849
African-American	80	0.0789474	GTEX-TML8.csv	1444
African-American	90	0.0716332	GTEX-TML8.csv	1047
African-American	100	0.0393873	GTEX-TML8.csv	457
African-American	0	0.0487115	GTEX-U412.csv	13077
African-American	10	0.100754	GTEX-U412.csv	3315
African-American	20	0.131934	GTEX-U412.csv	2001
African-American	30	0.111307	GTEX-U412.csv	1698
African-American	40	0.114996	GTEX-U412.csv	1287
African-American	50	0.114345	GTEX-U412.csv	962
African-American	60	0.110974	GTEX-U412.csv	811
African-American	70	0.0950966	GTEX-U412.csv	673
African-American	80	0.0868726	GTEX-U412.csv	518
African-American	90	0.0787402	GTEX-U412.csv	381
African-American	100	0.0706522	GTEX-U412.csv	184
African-American	0	0.0404249	GTEX-UJHI.csv	13086
African-American	10	0.0717035	GTEX-UJHI.csv	4937
African-American	20	0.0858048	GTEX-UJHI.csv	3473
African-American	30	0.0767239	GTEX-UJHI.csv	3089
African-American	40	0.0756539	GTEX-UJHI.csv	2485
African-American	50	0.0726714	GTEX-UJHI.csv	1954
African-American	60	0.0724218	GTEX-UJHI.csv	1726
African-American	70	0.0580297	GTEX-UJHI.csv	1482
African-American	80	0.059714	GTEX-UJHI.csv	1189
African-American	90	0.0674556	GTEX-UJHI.csv	845
African-American	100	0.0510204	GTEX-UJHI.csv	392
African-American	0	0.105892	GTEX-VJYA.csv	12966
African-American	10	0.18346	GTEX-VJYA.csv	3156
African-American	20	0.213666	GTEX-VJYA.csv	1961
African-American	30	0.170267	GTEX-VJYA.csv	1574
African-American	40	0.176219	GTEX-VJYA.csv	1169
African-American	50	0.151796	GTEX-VJYA.csv	863
African-American	60	0.137602	GTEX-VJYA.csv	734
African-American	70	0.102431	GTEX-VJYA.csv	576
African-American	80	0.0909091	GTEX-VJYA.csv	451
African-American	90	0.0996785	GTEX-VJYA.csv	311
African-American	100	0.0882353	GTEX-VJYA.csv	136
African-American	0	0.040269	GTEX-VUSH.csv	13087
African-American	10	0.0915663	GTEX-VUSH.csv	3320
African-American	20	0.120789	GTEX-VUSH.csv	2078
African-American	30	0.103144	GTEX-VUSH.csv	1813
African-American	40	0.104693	GTEX-VUSH.csv	1385
African-American	50	0.100935	GTEX-VUSH.csv	1070
African-American	60	0.0976139	GTEX-VUSH.csv	922
African-American	70	0.0857503	GTEX-VUSH.csv	793
African-American	80	0.0864	GTEX-VUSH.csv	625
African-American	90	0.0853081	GTEX-VUSH.csv	422
African-American	100	0.0546448	GTEX-VUSH.csv	183
African-American	0	0.034401	GTEX-W5X1.csv	13081
African-American	10	0.0639402	GTEX-W5X1.csv	4817
African-American	20	0.081804	GTEX-W5X1.csv	3215
African-American	30	0.0749051	GTEX-W5X1.csv	2897
African-American	40	0.0777729	GTEX-W5X1.csv	2263
African-American	50	0.0785797	GTEX-W5X1.csv	1718
African-American	60	0.0731212	GTEX-W5X1.csv	1477
African-American	70	0.0671031	GTEX-W5X1.csv	1222
African-American	80	0.0712695	GTEX-W5X1.csv	898
African-American	90	0.0803859	GTEX-W5X1.csv	622
African-American	100	0.056391	GTEX-W5X1.csv	266
African-American	0	0.0418065	GTEX-X638.csv	13108
African-American	10	0.0785886	GTEX-X638.csv	4988
African-American	20	0.100085	GTEX-X638.csv	3527
African-American	30	0.0868463	GTEX-X638.csv	3155
African-American	40	0.0909455	GTEX-X638.csv	2496
African-American	50	0.0924797	GTEX-X638.csv	1968
African-American	60	0.0899471	GTEX-X638.csv	1701
African-American	70	0.0782007	GTEX-X638.csv	1445
African-American	80	0.0797546	GTEX-X638.csv	1141
African-American	90	0.086165	GTEX-X638.csv	824
African-American	100	0.0557103	GTEX-X638.csv	359
African-American	0	0.0437638	GTEX-X88G.csv	13093
African-American	10	0.0747565	GTEX-X88G.csv	4722
African-American	20	0.0932917	GTEX-X88G.csv	3205
African-American	30	0.0798466	GTEX-X88G.csv	2868
African-American	40	0.0771661	GTEX-X88G.csv	2216
African-American	50	0.0721769	GTEX-X88G.csv	1718
African-American	60	0.0697518	GTEX-X88G.csv	1491
African-American	70	0.063099	GTEX-X88G.csv	1252
African-American	80	0.0650407	GTEX-X88G.csv	984
African-American	90	0.0673212	GTEX-X88G.csv	713
African-American	100	0.0539683	GTEX-X88G.csv	315
African-American	0	0.0344117	GTEX-XUYS.csv	13106
African-American	10	0.0757098	GTEX-XUYS.csv	4121
African-American	20	0.10046	GTEX-XUYS.csv	2608
African-American	30	0.0842427	GTEX-XUYS.csv	2291
African-American	40	0.0858757	GTEX-XUYS.csv	1770
African-American	50	0.091378	GTEX-XUYS.csv	1357
African-American	60	0.0862511	GTEX-XUYS.csv	1171
African-American	70	0.0752033	GTEX-XUYS.csv	984
African-American	80	0.0782493	GTEX-XUYS.csv	754
African-American	90	0.0785047	GTEX-XUYS.csv	535
African-American	100	0.0958904	GTEX-XUYS.csv	219
African-American	0	0.0344485	GTEX-XYKS.csv	13092
African-American	10	0.0633938	GTEX-XYKS.csv	4685
African-American	20	0.0775146	GTEX-XYKS.csv	3251
African-American	30	0.07138	GTEX-XYKS.csv	2942
African-American	40	0.0725389	GTEX-XYKS.csv	2316
African-American	50	0.0717044	GTEX-XYKS.csv	1813
African-American	60	0.0687732	GTEX-XYKS.csv	1614
African-American	70	0.0643777	GTEX-XYKS.csv	1398
African-American	80	0.0543971	GTEX-XYKS.csv	1103
African-American	90	0.0631188	GTEX-XYKS.csv	808
African-American	100	0.0484694	GTEX-XYKS.csv	392
African-American	0	0.038485	GTEX-Y114.csv	13096
African-American	10	0.0689394	GTEX-Y114.csv	5280
African-American	20	0.082496	GTEX-Y114.csv	3782
African-American	30	0.0726225	GTEX-Y114.csv	3470
African-American	40	0.0741533	GTEX-Y114.csv	2805
African-American	50	0.0682731	GTEX-Y114.csv	2241
African-American	60	0.0618712	GTEX-Y114.csv	1988
African-American	70	0.0535098	GTEX-Y114.csv	1738
African-American	80	0.0504386	GTEX-Y114.csv	1368
African-American	90	0.0527344	GTEX-Y114.csv	1024
African-American	100	0.0409483	GTEX-Y114.csv	464
African-American	0	0.036672	GTEX-Y3IK.csv	13089
African-American	10	0.0636415	GTEX-Y3IK.csv	5311
African-American	20	0.0765373	GTEX-Y3IK.csv	3789
African-American	30	0.0689755	GTEX-Y3IK.csv	3465
African-American	40	0.0693703	GTEX-Y3IK.csv	2811
African-American	50	0.0674058	GTEX-Y3IK.csv	2255
African-American	60	0.064257	GTEX-Y3IK.csv	1992
African-American	70	0.0558167	GTEX-Y3IK.csv	1702
African-American	80	0.0581655	GTEX-Y3IK.csv	1341
African-American	90	0.0617284	GTEX-Y3IK.csv	972
African-American	100	0.0503432	GTEX-Y3IK.csv	437
African-American	0	0.039301	GTEX-Y8E5.csv	13104
African-American	10	0.0722679	GTEX-Y8E5.csv	5106
African-American	20	0.0916713	GTEX-Y8E5.csv	3578
African-American	30	0.0801122	GTEX-Y8E5.csv	3208
African-American	40	0.0798898	GTEX-Y8E5.csv	2541
African-American	50	0.0773043	GTEX-Y8E5.csv	2018
African-American	60	0.0736196	GTEX-Y8E5.csv	1793
African-American	70	0.0679487	GTEX-Y8E5.csv	1560
African-American	80	0.0648604	GTEX-Y8E5.csv	1218
African-American	90	0.0634744	GTEX-Y8E5.csv	898
African-American	100	0.0531401	GTEX-Y8E5.csv	414
African-American	0	0.036873	GTEX-Z93T.csv	13099
African-American	10	0.0708435	GTEX-Z93T.csv	4517
African-American	20	0.0869128	GTEX-Z93T.csv	2980
African-American	30	0.0732807	GTEX-Z93T.csv	2661
African-American	40	0.0769231	GTEX-Z93T.csv	2015
African-American	50	0.0788787	GTEX-Z93T.csv	1534
African-American	60	0.0747521	GTEX-Z93T.csv	1311
African-American	70	0.0642202	GTEX-Z93T.csv	1090
African-American	80	0.0612485	GTEX-Z93T.csv	849
African-American	90	0.0659898	GTEX-Z93T.csv	591
African-American	100	0.0731707	GTEX-Z93T.csv	246
African-American	0	0.0347461	GTEX-ZAJG.csv	13095
African-American	10	0.0703437	GTEX-ZAJG.csv	5004
African-American	20	0.0870844	GTEX-ZAJG.csv	3399
African-American	30	0.0747786	GTEX-ZAJG.csv	3049
African-American	40	0.0758592	GTEX-ZAJG.csv	2386
African-American	50	0.076841	GTEX-ZAJG.csv	1874
African-American	60	0.0722965	GTEX-ZAJG.csv	1646
African-American	70	0.065864	GTEX-ZAJG.csv	1412
African-American	80	0.0682439	GTEX-ZAJG.csv	1099
African-American	90	0.0740741	GTEX-ZAJG.csv	783
African-American	100	0.0547945	GTEX-ZAJG.csv	365
African-American	0	0.0400397	GTEX-ZLFU.csv	13087
African-American	10	0.0731276	GTEX-ZLFU.csv	5087
African-American	20	0.0904632	GTEX-ZLFU.csv	3670
African-American	30	0.078712	GTEX-ZLFU.csv	3354
African-American	40	0.0801165	GTEX-ZLFU.csv	2746
African-American	50	0.0819672	GTEX-ZLFU.csv	2196
African-American	60	0.075462	GTEX-ZLFU.csv	1948
African-American	70	0.0635294	GTEX-ZLFU.csv	1700
African-American	80	0.0630037	GTEX-ZLFU.csv	1365
African-American	90	0.0711501	GTEX-ZLFU.csv	1026
African-American	100	0.0645161	GTEX-ZLFU.csv	496
African-American	0	0.0391245	GTEX-ZLWG.csv	13112
African-American	10	0.0761731	GTEX-ZLWG.csv	4923
African-American	20	0.0929685	GTEX-ZLWG.csv	3399
African-American	30	0.0830608	GTEX-ZLWG.csv	3058
African-American	40	0.0821078	GTEX-ZLWG.csv	2448
African-American	50	0.0792434	GTEX-ZLWG.csv	1956
African-American	60	0.0783063	GTEX-ZLWG.csv	1724
African-American	70	0.0672495	GTEX-ZLWG.csv	1487
African-American	80	0.0670059	GTEX-ZLWG.csv	1179
African-American	90	0.0800464	GTEX-ZLWG.csv	862
African-American	100	0.0670241	GTEX-ZLWG.csv	373
African-American	0	0.0332901	GTEX-ZPU1.csv	13097
African-American	10	0.0610453	GTEX-ZPU1.csv	4898
African-American	20	0.0785324	GTEX-ZPU1.csv	3298
African-American	30	0.0659452	GTEX-ZPU1.csv	2957
African-American	40	0.070131	GTEX-ZPU1.csv	2367
African-American	50	0.0725108	GTEX-ZPU1.csv	1848
African-American	60	0.0672372	GTEX-ZPU1.csv	1636
African-American	70	0.0623209	GTEX-ZPU1.csv	1396
African-American	80	0.0580952	GTEX-ZPU1.csv	1050
African-American	90	0.0597403	GTEX-ZPU1.csv	770
African-American	100	0.0446429	GTEX-ZPU1.csv	336
African-American	0	0.0420868	GTEX-ZTX8.csv	13092
African-American	10	0.071742	GTEX-ZTX8.csv	5241
African-American	20	0.0893051	GTEX-ZTX8.csv	3684
African-American	30	0.080799	GTEX-ZTX8.csv	3354
African-American	40	0.0824012	GTEX-ZTX8.csv	2682
African-American	50	0.0800189	GTEX-ZTX8.csv	2112
African-American	60	0.0785865	GTEX-ZTX8.csv	1896
African-American	70	0.0712957	GTEX-ZTX8.csv	1613
African-American	80	0.0712626	GTEX-ZTX8.csv	1291
African-American	90	0.0748945	GTEX-ZTX8.csv	948
African-American	100	0.059633	GTEX-ZTX8.csv	436
African-American	0	0.0371529	GTEX-ZVP2.csv	13108
African-American	10	0.0753361	GTEX-ZVP2.csv	4314
African-American	20	0.0996761	GTEX-ZVP2.csv	2779
African-American	30	0.0856319	GTEX-ZVP2.csv	2429
African-American	40	0.0840921	GTEX-ZVP2.csv	1867
African-American	50	0.0811001	GTEX-ZVP2.csv	1418
African-American	60	0.0776071	GTEX-ZVP2.csv	1237
African-American	70	0.0706107	GTEX-ZVP2.csv	1048
African-American	80	0.0651629	GTEX-ZVP2.csv	798
African-American	90	0.0664207	GTEX-ZVP2.csv	542
African-American	100	0.0680851	GTEX-ZVP2.csv	235
African-American	0	0.0318248	GTEX-ZVZO.csv	13103
African-American	10	0.0583815	GTEX-ZVZO.csv	5190
African-American	20	0.0747159	GTEX-ZVZO.csv	3520
African-American	30	0.0628752	GTEX-ZVZO.csv	3165
African-American	40	0.0669625	GTEX-ZVZO.csv	2479
African-American	50	0.0680873	GTEX-ZVZO.csv	1924
African-American	60	0.0653207	GTEX-ZVZO.csv	1684
African-American	70	0.0560166	GTEX-ZVZO.csv	1446
African-American	80	0.0579323	GTEX-ZVZO.csv	1122
African-American	90	0.0539523	GTEX-ZVZO.csv	797
African-American	100	0.0450704	GTEX-ZVZO.csv	355
African-American	0	0.0364317	GTEX-ZYFC.csv	13093
African-American	10	0.0686335	GTEX-ZYFC.csv	4881
African-American	20	0.0870609	GTEX-ZYFC.csv	3331
African-American	30	0.0776926	GTEX-ZYFC.csv	2999
African-American	40	0.0800168	GTEX-ZYFC.csv	2387
African-American	50	0.0831974	GTEX-ZYFC.csv	1839
African-American	60	0.0746269	GTEX-ZYFC.csv	1608
African-American	70	0.0638909	GTEX-ZYFC.csv	1393
African-American	80	0.0645161	GTEX-ZYFC.csv	1085
African-American	90	0.0686922	GTEX-ZYFC.csv	757
African-American	100	0.0681818	GTEX-ZYFC.csv	308
European-American	0	0.0257115	GTEX-111CU.csv	13107
European-American	10	0.0589441	GTEX-111CU.csv	3902
European-American	20	0.0762207	GTEX-111CU.csv	2519
European-American	30	0.064745	GTEX-111CU.csv	2255
European-American	40	0.0648096	GTEX-111CU.csv	1759
European-American	50	0.0663684	GTEX-111CU.csv	1341
European-American	60	0.0667794	GTEX-111CU.csv	1183
European-American	70	0.0636183	GTEX-111CU.csv	1006
European-American	80	0.0623441	GTEX-111CU.csv	802
European-American	90	0.0657439	GTEX-111CU.csv	578
European-American	100	0.0809717	GTEX-111CU.csv	247
European-American	0	0.0298223	GTEX-111FC.csv	13111
European-American	10	0.0617696	GTEX-111FC.csv	4792
European-American	20	0.0762611	GTEX-111FC.csv	3370
European-American	30	0.0639061	GTEX-111FC.csv	3067
European-American	40	0.0685667	GTEX-111FC.csv	2421
European-American	50	0.0645161	GTEX-111FC.csv	1922
European-American	60	0.0575117	GTEX-111FC.csv	1704
European-American	70	0.0492713	GTEX-111FC.csv	1441
European-American	80	0.0453333	GTEX-111FC.csv	1125
European-American	90	0.043038	GTEX-111FC.csv	790
European-American	100	0.0194444	GTEX-111FC.csv	360
European-American	0	0.0295844	GTEX-111VG.csv	13115
European-American	10	0.0624714	GTEX-111VG.csv	4370
European-American	20	0.080507	GTEX-111VG.csv	2919
European-American	30	0.0724963	GTEX-111VG.csv	2676
European-American	40	0.0790476	GTEX-111VG.csv	2100
European-American	50	0.0768314	GTEX-111VG.csv	1679
European-American	60	0.0682128	GTEX-111VG.csv	1466
European-American	70	0.0587768	GTEX-111VG.csv	1259
European-American	80	0.0531697	GTEX-111VG.csv	978
European-American	90	0.0614286	GTEX-111VG.csv	700
European-American	100	0.0580645	GTEX-111VG.csv	310
European-American	0	0.0291247	GTEX-111YS.csv	13116
European-American	10	0.0692961	GTEX-111YS.csv	3651
European-American	20	0.0887372	GTEX-111YS.csv	2344
European-American	30	0.0786571	GTEX-111YS.csv	2085
European-American	40	0.0852665	GTEX-111YS.csv	1595
European-American	50	0.0831933	GTEX-111YS.csv	1190
European-American	60	0.0776699	GTEX-111YS.csv	1030
European-American	70	0.0697674	GTEX-111YS.csv	860
European-American	80	0.0708899	GTEX-111YS.csv	663
European-American	90	0.0796646	GTEX-111YS.csv	477
European-American	100	0.06	GTEX-111YS.csv	200
European-American	0	0.0368533	GTEX-1122O.csv	13106
European-American	10	0.0776679	GTEX-1122O.csv	4854
European-American	20	0.094308	GTEX-1122O.csv	3584
European-American	30	0.0865326	GTEX-1122O.csv	3282
European-American	40	0.0864745	GTEX-1122O.csv	2706
European-American	50	0.0879021	GTEX-1122O.csv	2207
European-American	60	0.0881753	GTEX-1122O.csv	1962
European-American	70	0.0876168	GTEX-1122O.csv	1712
European-American	80	0.0862319	GTEX-1122O.csv	1380
European-American	90	0.0891972	GTEX-1122O.csv	1009
European-American	100	0.0542797	GTEX-1122O.csv	479
European-American	0	0.0265385	GTEX-1128S.csv	13113
European-American	10	0.0705164	GTEX-1128S.csv	3602
European-American	20	0.092412	GTEX-1128S.csv	2359
European-American	30	0.0785065	GTEX-1128S.csv	2089
European-American	40	0.0843149	GTEX-1128S.csv	1613
European-American	50	0.0799347	GTEX-1128S.csv	1226
European-American	60	0.0749766	GTEX-1128S.csv	1067
European-American	70	0.0632497	GTEX-1128S.csv	917
European-American	80	0.0527066	GTEX-1128S.csv	702
European-American	90	0.0584677	GTEX-1128S.csv	496
European-American	100	0.0458716	GTEX-1128S.csv	218
European-American	0	0.0321202	GTEX-11DXX.csv	13107
European-American	10	0.0722557	GTEX-11DXX.csv	4318
European-American	20	0.0895718	GTEX-11DXX.csv	3059
European-American	30	0.0777015	GTEX-11DXX.csv	2767
European-American	40	0.0789242	GTEX-11DXX.csv	2268
European-American	50	0.0748487	GTEX-11DXX.csv	1817
European-American	60	0.0698102	GTEX-11DXX.csv	1633
European-American	70	0.0610194	GTEX-11DXX.csv	1393
European-American	80	0.0542005	GTEX-11DXX.csv	1107
European-American	90	0.0563549	GTEX-11DXX.csv	834
European-American	100	0.0395778	GTEX-11DXX.csv	379
European-American	0	0.0259186	GTEX-11DZ1.csv	13118
European-American	10	0.0589263	GTEX-11DZ1.csv	4005
European-American	20	0.0769515	GTEX-11DZ1.csv	2703
European-American	30	0.065394	GTEX-11DZ1.csv	2462
European-American	40	0.0665281	GTEX-11DZ1.csv	1924
European-American	50	0.0680272	GTEX-11DZ1.csv	1470
European-American	60	0.0718702	GTEX-11DZ1.csv	1294
European-American	70	0.0657066	GTEX-11DZ1.csv	1111
European-American	80	0.0593023	GTEX-11DZ1.csv	860
European-American	90	0.0647841	GTEX-11DZ1.csv	602
European-American	100	0.0458015	GTEX-11DZ1.csv	262
European-American	0	0.0267053	GTEX-11EI6.csv	13106
European-American	10	0.0539645	GTEX-11EI6.csv	4225
European-American	20	0.0688785	GTEX-11EI6.csv	2773
European-American	30	0.0607157	GTEX-11EI6.csv	2487
European-American	40	0.0634425	GTEX-11EI6.csv	1923
European-American	50	0.0592334	GTEX-11EI6.csv	1435
European-American	60	0.0554662	GTEX-11EI6.csv	1244
European-American	70	0.0431862	GTEX-11EI6.csv	1042
European-American	80	0.03625	GTEX-11EI6.csv	800
European-American	90	0.0402802	GTEX-11EI6.csv	571
European-American	100	0.030303	GTEX-11EI6.csv	231
European-American	0	0.0258443	GTEX-11EM3.csv	13117
European-American	10	0.0683453	GTEX-11EM3.csv	3336
European-American	20	0.089566	GTEX-11EM3.csv	2166
European-American	30	0.0777778	GTEX-11EM3.csv	1890
European-American	40	0.0784722	GTEX-11EM3.csv	1440
European-American	50	0.0765725	GTEX-11EM3.csv	1097
European-American	60	0.071134	GTEX-11EM3.csv	970
European-American	70	0.0564904	GTEX-11EM3.csv	832
European-American	80	0.0555556	GTEX-11EM3.csv	648
European-American	90	0.0582121	GTEX-11EM3.csv	481
European-American	100	0.0231481	GTEX-11EM3.csv	216
European-American	0	0.0337833	GTEX-11EMC.csv	13113
European-American	10	0.0729417	GTEX-11EMC.csv	4579
European-American	20	0.092383	GTEX-11EMC.csv	3269
European-American	30	0.0830277	GTEX-11EMC.csv	2999
European-American	40	0.0848013	GTEX-11EMC.csv	2441
European-American	50	0.0844354	GTEX-11EMC.csv	1966
European-American	60	0.0749857	GTEX-11EMC.csv	1747
European-American	70	0.0635452	GTEX-11EMC.csv	1495
European-American	80	0.058032	GTEX-11EMC.csv	1189
European-American	90	0.0616997	GTEX-11EMC.csv	859
European-American	100	0.0443864	GTEX-11EMC.csv	383
European-American	0	0.0330181	GTEX-11EQ8.csv	13114
European-American	10	0.0690131	GTEX-11EQ8.csv	4347
European-American	20	0.0864494	GTEX-11EQ8.csv	2915
European-American	30	0.0745294	GTEX-11EQ8.csv	2603
European-American	40	0.0820158	GTEX-11EQ8.csv	2024
European-American	50	0.084088	GTEX-11EQ8.csv	1546
European-American	60	0.0820029	GTEX-11EQ8.csv	1378
European-American	70	0.0744021	GTEX-11EQ8.csv	1129
European-American	80	0.0705742	GTEX-11EQ8.csv	836
European-American	90	0.0736301	GTEX-11EQ8.csv	584
European-American	100	0.0787037	GTEX-11EQ8.csv	216
European-American	0	0.0256234	GTEX-11EQ9.csv	13113
European-American	10	0.0609756	GTEX-11EQ9.csv	3608
European-American	20	0.0816681	GTEX-11EQ9.csv	2302
European-American	30	0.0710088	GTEX-11EQ9.csv	2042
European-American	40	0.0734536	GTEX-11EQ9.csv	1552
European-American	50	0.0759931	GTEX-11EQ9.csv	1158
European-American	60	0.071	GTEX-11EQ9.csv	1000
European-American	70	0.0604595	GTEX-11EQ9.csv	827
European-American	80	0.0528771	GTEX-11EQ9.csv	643
European-American	90	0.0575693	GTEX-11EQ9.csv	469
European-American	100	0.0412371	GTEX-11EQ9.csv	194
European-American	0	0.028822	GTEX-11GS4.csv	13115
European-American	10	0.0632697	GTEX-11GS4.csv	4141
European-American	20	0.082877	GTEX-11GS4.csv	2739
European-American	30	0.0720426	GTEX-11GS4.csv	2443
European-American	40	0.0750925	GTEX-11GS4.csv	1891
European-American	50	0.0732729	GTEX-11GS4.csv	1433
European-American	60	0.0677831	GTEX-11GS4.csv	1254
European-American	70	0.057277	GTEX-11GS4.csv	1065
European-American	80	0.0556931	GTEX-11GS4.csv	808
European-American	90	0.047532	GTEX-11GS4.csv	547
European-American	100	0.0295359	GTEX-11GS4.csv	237
European-American	0	0.0236371	GTEX-11GSO.csv	13115
European-American	10	0.0519153	GTEX-11GSO.csv	3968
European-American	20	0.0701824	GTEX-11GSO.csv	2522
European-American	30	0.0628597	GTEX-11GSO.csv	2259
European-American	40	0.0627542	GTEX-11GSO.csv	1721
European-American	50	0.0574713	GTEX-11GSO.csv	1305
European-American	60	0.0557554	GTEX-11GSO.csv	1112
European-American	70	0.0472009	GTEX-11GSO.csv	911
European-American	80	0.0458333	GTEX-11GSO.csv	720
European-American	90	0.0515873	GTEX-11GSO.csv	504
European-American	100	0.0358744	GTEX-11GSO.csv	223
European-American	0	0.0283839	GTEX-11I78.csv	13106
European-American	10	0.0682515	GTEX-11I78.csv	3912
European-American	20	0.083908	GTEX-11I78.csv	2610
European-American	30	0.073274	GTEX-11I78.csv	2361
European-American	40	0.0770878	GTEX-11I78.csv	1868
European-American	50	0.0726644	GTEX-11I78.csv	1445
European-American	60	0.0643642	GTEX-11I78.csv	1274
European-American	70	0.0527778	GTEX-11I78.csv	1080
European-American	80	0.058264	GTEX-11I78.csv	841
European-American	90	0.0564784	GTEX-11I78.csv	602
European-American	100	0.0321285	GTEX-11I78.csv	249
European-American	0	0.0320513	GTEX-11LCK.csv	13104
European-American	10	0.0675766	GTEX-11LCK.csv	4469
European-American	20	0.0825336	GTEX-11LCK.csv	3126
European-American	30	0.075485	GTEX-11LCK.csv	2835
European-American	40	0.0793788	GTEX-11LCK.csv	2318
European-American	50	0.084107	GTEX-11LCK.csv	1831
European-American	60	0.0837438	GTEX-11LCK.csv	1624
European-American	70	0.0714812	GTEX-11LCK.csv	1357
European-American	80	0.0635226	GTEX-11LCK.csv	1039
European-American	90	0.0638021	GTEX-11LCK.csv	768
European-American	100	0.0495627	GTEX-11LCK.csv	343
European-American	0	0.0440717	GTEX-11NUK.csv	13115
European-American	10	0.0812242	GTEX-11NUK.csv	5097
European-American	20	0.0987919	GTEX-11NUK.csv	3725
European-American	30	0.0886001	GTEX-11NUK.csv	3386
European-American	40	0.091888	GTEX-11NUK.csv	2786
European-American	50	0.0947038	GTEX-11NUK.csv	2228
European-American	60	0.0890585	GTEX-11NUK.csv	1965
European-American	70	0.0774818	GTEX-11NUK.csv	1652
European-American	80	0.0733229	GTEX-11NUK.csv	1282
European-American	90	0.0718172	GTEX-11NUK.csv	919
European-American	100	0.054321	GTEX-11NUK.csv	405
European-American	0	0.0262155	GTEX-11O72.csv	13122
European-American	10	0.0630023	GTEX-11O72.csv	3857
European-American	20	0.0812325	GTEX-11O72.csv	2499
European-American	30	0.0727273	GTEX-11O72.csv	2255
European-American	40	0.0799763	GTEX-11O72.csv	1688
European-American	50	0.0771028	GTEX-11O72.csv	1284
European-American	60	0.071103	GTEX-11O72.csv	1097
European-American	70	0.0619565	GTEX-11O72.csv	920
European-American	80	0.0543634	GTEX-11O72.csv	699
European-American	90	0.0513347	GTEX-11O72.csv	487
European-American	100	0.0325581	GTEX-11O72.csv	215
European-American	0	0.0271404	GTEX-11OF3.csv	13117
European-American	10	0.0568437	GTEX-11OF3.csv	4011
European-American	20	0.0725932	GTEX-11OF3.csv	2576
European-American	30	0.0638204	GTEX-11OF3.csv	2272
European-American	40	0.0700935	GTEX-11OF3.csv	1712
European-American	50	0.0703902	GTEX-11OF3.csv	1307
European-American	60	0.0609003	GTEX-11OF3.csv	1133
European-American	70	0.0489883	GTEX-11OF3.csv	939
European-American	80	0.048011	GTEX-11OF3.csv	729
European-American	90	0.0547667	GTEX-11OF3.csv	493
European-American	100	0.0502513	GTEX-11OF3.csv	199
European-American	0	0.0280573	GTEX-11ONC.csv	13116
European-American	10	0.0578847	GTEX-11ONC.csv	4699
European-American	20	0.0716237	GTEX-11ONC.csv	3295
European-American	30	0.0608086	GTEX-11ONC.csv	2993
European-American	40	0.0598472	GTEX-11ONC.csv	2356
European-American	50	0.0618612	GTEX-11ONC.csv	1859
European-American	60	0.0564663	GTEX-11ONC.csv	1647
European-American	70	0.045747	GTEX-11ONC.csv	1399
European-American	80	0.0451613	GTEX-11ONC.csv	1085
European-American	90	0.048906	GTEX-11ONC.csv	777
European-American	100	0.0424403	GTEX-11ONC.csv	377
European-American	0	0.0306589	GTEX-11P81.csv	13112
European-American	10	0.0659117	GTEX-11P81.csv	4415
European-American	20	0.0840841	GTEX-11P81.csv	2997
European-American	30	0.0726257	GTEX-11P81.csv	2685
European-American	40	0.0733554	GTEX-11P81.csv	2113
European-American	50	0.0746988	GTEX-11P81.csv	1660
European-American	60	0.0759053	GTEX-11P81.csv	1436
European-American	70	0.0694444	GTEX-11P81.csv	1224
European-American	80	0.062302	GTEX-11P81.csv	947
European-American	90	0.0592705	GTEX-11P81.csv	658
European-American	100	0.0251799	GTEX-11P81.csv	278
European-American	0	0.0264704	GTEX-11P82.csv	13109
European-American	10	0.0599826	GTEX-11P82.csv	3451
European-American	20	0.0768188	GTEX-11P82.csv	2213
European-American	30	0.0688096	GTEX-11P82.csv	1991
European-American	40	0.0685379	GTEX-11P82.csv	1532
European-American	50	0.0629787	GTEX-11P82.csv	1175
European-American	60	0.0587084	GTEX-11P82.csv	1022
European-American	70	0.0563218	GTEX-11P82.csv	870
European-American	80	0.0563798	GTEX-11P82.csv	674
European-American	90	0.0525253	GTEX-11P82.csv	495
European-American	100	0.0562771	GTEX-11P82.csv	231
European-American	0	0.0261712	GTEX-11TT1.csv	13106
European-American	10	0.0690076	GTEX-11TT1.csv	3275
European-American	20	0.0932247	GTEX-11TT1.csv	1963
European-American	30	0.0793743	GTEX-11TT1.csv	1726
European-American	40	0.0872534	GTEX-11TT1.csv	1318
European-American	50	0.0951923	GTEX-11TT1.csv	1040
European-American	60	0.0893054	GTEX-11TT1.csv	907
European-American	70	0.0849673	GTEX-11TT1.csv	765
European-American	80	0.0876033	GTEX-11TT1.csv	605
European-American	90	0.0935412	GTEX-11TT1.csv	449
European-American	100	0.0651163	GTEX-11TT1.csv	215
European-American	0	0.0349512	GTEX-11TTK.csv	13104
European-American	10	0.0703125	GTEX-11TTK.csv	4736
European-American	20	0.0817573	GTEX-11TTK.csv	3437
European-American	30	0.0695652	GTEX-11TTK.csv	3105
European-American	40	0.0689655	GTEX-11TTK.csv	2523
European-American	50	0.0670281	GTEX-11TTK.csv	2029
European-American	60	0.0650954	GTEX-11TTK.csv	1782
European-American	70	0.0558109	GTEX-11TTK.csv	1523
European-American	80	0.0544218	GTEX-11TTK.csv	1176
European-American	90	0.0566474	GTEX-11TTK.csv	865
European-American	100	0.0368421	GTEX-11TTK.csv	380
European-American	0	0.0286585	GTEX-11TUW.csv	13120
European-American	10	0.0682222	GTEX-11TUW.csv	3943
European-American	20	0.0865052	GTEX-11TUW.csv	2601
European-American	30	0.0755613	GTEX-11TUW.csv	2316
European-American	40	0.0820033	GTEX-11TUW.csv	1817
European-American	50	0.0764239	GTEX-11TUW.csv	1387
European-American	60	0.0767327	GTEX-11TUW.csv	1212
European-American	70	0.0702439	GTEX-11TUW.csv	1025
European-American	80	0.0635118	GTEX-11TUW.csv	803
European-American	90	0.0705244	GTEX-11TUW.csv	553
European-American	100	0.0777027	GTEX-11TUW.csv	296
European-American	0	0.0302198	GTEX-11UD2.csv	13104
European-American	10	0.0688842	GTEX-11UD2.csv	4239
European-American	20	0.0880936	GTEX-11UD2.csv	2906
European-American	30	0.0802119	GTEX-11UD2.csv	2643
European-American	40	0.0833333	GTEX-11UD2.csv	2064
European-American	50	0.0807645	GTEX-11UD2.csv	1622
European-American	60	0.0771905	GTEX-11UD2.csv	1438
European-American	70	0.0689935	GTEX-11UD2.csv	1232
European-American	80	0.0712788	GTEX-11UD2.csv	954
European-American	90	0.0808511	GTEX-11UD2.csv	705
European-American	100	0.0684039	GTEX-11UD2.csv	307
European-American	0	0.0268313	GTEX-11XUK.csv	13119
European-American	10	0.0657189	GTEX-11XUK.csv	3728
European-American	20	0.0857976	GTEX-11XUK.csv	2401
European-American	30	0.0741966	GTEX-11XUK.csv	2116
European-American	40	0.0762873	GTEX-11XUK.csv	1573
European-American	50	0.072758	GTEX-11XUK.csv	1182
European-American	60	0.0677966	GTEX-11XUK.csv	1003
European-American	70	0.0574443	GTEX-11XUK.csv	853
European-American	80	0.066365	GTEX-11XUK.csv	663
European-American	90	0.0657895	GTEX-11XUK.csv	456
European-American	100	0.0802139	GTEX-11XUK.csv	187
European-American	0	0.0282968	GTEX-11ZTS.csv	13111
European-American	10	0.0640964	GTEX-11ZTS.csv	4150
European-American	20	0.0868775	GTEX-11ZTS.csv	2751
European-American	30	0.0735113	GTEX-11ZTS.csv	2435
European-American	40	0.0720294	GTEX-11ZTS.csv	1902
European-American	50	0.0714286	GTEX-11ZTS.csv	1456
European-American	60	0.0645418	GTEX-11ZTS.csv	1255
European-American	70	0.0534351	GTEX-11ZTS.csv	1048
European-American	80	0.0552826	GTEX-11ZTS.csv	814
European-American	90	0.0495575	GTEX-11ZTS.csv	565
European-American	100	0.048583	GTEX-11ZTS.csv	247
European-American	0	0.0315405	GTEX-11ZTT.csv	13126
European-American	10	0.0715519	GTEX-11ZTT.csv	4053
European-American	20	0.09375	GTEX-11ZTT.csv	2752
European-American	30	0.078629	GTEX-11ZTT.csv	2480
European-American	40	0.079397	GTEX-11ZTT.csv	1990
European-American	50	0.0809928	GTEX-11ZTT.csv	1531
European-American	60	0.0792006	GTEX-11ZTT.csv	1351
European-American	70	0.0689956	GTEX-11ZTT.csv	1145
European-American	80	0.0569832	GTEX-11ZTT.csv	895
European-American	90	0.065053	GTEX-11ZTT.csv	661
European-American	100	0.0410959	GTEX-11ZTT.csv	292
European-American	0	0.0278985	GTEX-11ZU8.csv	13119
European-American	10	0.0631307	GTEX-11ZU8.csv	3865
European-American	20	0.0843672	GTEX-11ZU8.csv	2418
European-American	30	0.0709949	GTEX-11ZU8.csv	2141
European-American	40	0.0753341	GTEX-11ZU8.csv	1646
European-American	50	0.0800654	GTEX-11ZU8.csv	1224
European-American	60	0.0756859	GTEX-11ZU8.csv	1057
European-American	70	0.0660592	GTEX-11ZU8.csv	878
European-American	80	0.0640466	GTEX-11ZU8.csv	687
European-American	90	0.0607966	GTEX-11ZU8.csv	477
European-American	100	0.035533	GTEX-11ZU8.csv	197
European-American	0	0.026992	GTEX-11ZUS.csv	13115
European-American	10	0.061848	GTEX-11ZUS.csv	4026
European-American	20	0.0815071	GTEX-11ZUS.csv	2601
European-American	30	0.0751494	GTEX-11ZUS.csv	2342
European-American	40	0.0770937	GTEX-11ZUS.csv	1803
European-American	50	0.0787923	GTEX-11ZUS.csv	1358
European-American	60	0.0828402	GTEX-11ZUS.csv	1183
European-American	70	0.0695297	GTEX-11ZUS.csv	978
European-American	80	0.0708556	GTEX-11ZUS.csv	748
European-American	90	0.0659134	GTEX-11ZUS.csv	531
European-American	100	0.0486726	GTEX-11ZUS.csv	226
European-American	0	0.0260027	GTEX-11ZVC.csv	13114
European-American	10	0.0547202	GTEX-11ZVC.csv	4057
European-American	20	0.0729045	GTEX-11ZVC.csv	2565
European-American	30	0.065388	GTEX-11ZVC.csv	2294
European-American	40	0.0675752	GTEX-11ZVC.csv	1761
European-American	50	0.0716418	GTEX-11ZVC.csv	1340
European-American	60	0.071066	GTEX-11ZVC.csv	1182
European-American	70	0.0647118	GTEX-11ZVC.csv	989
European-American	80	0.0636605	GTEX-11ZVC.csv	754
European-American	90	0.0660377	GTEX-11ZVC.csv	530
European-American	100	0.0390244	GTEX-11ZVC.csv	205
European-American	0	0.0247732	GTEX-1211K.csv	13119
European-American	10	0.0625695	GTEX-1211K.csv	3596
European-American	20	0.0858653	GTEX-1211K.csv	2271
European-American	30	0.0722415	GTEX-1211K.csv	2021
European-American	40	0.0720899	GTEX-1211K.csv	1512
European-American	50	0.0686957	GTEX-1211K.csv	1150
European-American	60	0.0664024	GTEX-1211K.csv	1009
European-American	70	0.0623529	GTEX-1211K.csv	850
European-American	80	0.0612245	GTEX-1211K.csv	637
European-American	90	0.0737527	GTEX-1211K.csv	461
European-American	100	0.0576923	GTEX-1211K.csv	208
European-American	0	0.0298246	GTEX-1212Z.csv	13110
European-American	10	0.0659618	GTEX-1212Z.csv	4351
European-American	20	0.085237	GTEX-1212Z.csv	2933
European-American	30	0.071785	GTEX-1212Z.csv	2605
European-American	40	0.0734714	GTEX-1212Z.csv	2028
European-American	50	0.0730159	GTEX-1212Z.csv	1575
European-American	60	0.0675872	GTEX-1212Z.csv	1376
European-American	70	0.0569948	GTEX-1212Z.csv	1158
European-American	80	0.0566251	GTEX-1212Z.csv	883
European-American	90	0.062201	GTEX-1212Z.csv	627
European-American	100	0.037037	GTEX-1212Z.csv	270
European-American	0	0.0299145	GTEX-12584.csv	13104
European-American	10	0.0661096	GTEX-12584.csv	4069
European-American	20	0.087491	GTEX-12584.csv	2766
European-American	30	0.0757085	GTEX-12584.csv	2470
European-American	40	0.0818039	GTEX-12584.csv	1907
European-American	50	0.0813232	GTEX-12584.csv	1451
European-American	60	0.0755311	GTEX-12584.csv	1271
European-American	70	0.0604651	GTEX-12584.csv	1075
European-American	80	0.0595948	GTEX-12584.csv	839
European-American	90	0.0517529	GTEX-12584.csv	599
European-American	100	0.0328467	GTEX-12584.csv	274
European-American	0	0.0278985	GTEX-12696.csv	13119
European-American	10	0.0629941	GTEX-12696.csv	4048
European-American	20	0.0797524	GTEX-12696.csv	2746
European-American	30	0.0705834	GTEX-12696.csv	2451
European-American	40	0.0706914	GTEX-12696.csv	1938
European-American	50	0.0723684	GTEX-12696.csv	1520
European-American	60	0.0704981	GTEX-12696.csv	1305
European-American	70	0.064632	GTEX-12696.csv	1114
European-American	80	0.0666667	GTEX-12696.csv	870
European-American	90	0.0652866	GTEX-12696.csv	628
European-American	100	0.0574713	GTEX-12696.csv	261
European-American	0	0.0278963	GTEX-1269C.csv	13120
European-American	10	0.0634958	GTEX-1269C.csv	4205
European-American	20	0.0816471	GTEX-1269C.csv	2817
European-American	30	0.0706991	GTEX-1269C.csv	2546
European-American	40	0.0792622	GTEX-1269C.csv	2006
European-American	50	0.0812216	GTEX-1269C.csv	1539
European-American	60	0.0776053	GTEX-1269C.csv	1353
European-American	70	0.0598958	GTEX-1269C.csv	1152
European-American	80	0.0529876	GTEX-1269C.csv	887
European-American	90	0.0574163	GTEX-1269C.csv	627
European-American	100	0.0444444	GTEX-1269C.csv	270
European-American	0	0.0383118	GTEX-12C56.csv	13103
European-American	10	0.0710992	GTEX-12C56.csv	5204
European-American	20	0.0838548	GTEX-12C56.csv	3995
European-American	30	0.0758844	GTEX-12C56.csv	3703
European-American	40	0.076874	GTEX-12C56.csv	3135
European-American	50	0.0730681	GTEX-12C56.csv	2614
European-American	60	0.071608	GTEX-12C56.csv	2388
European-American	70	0.0681924	GTEX-12C56.csv	2141
European-American	80	0.0633958	GTEX-12C56.csv	1814
European-American	90	0.0606725	GTEX-12C56.csv	1368
European-American	100	0.042963	GTEX-12C56.csv	675
European-American	0	0.0273879	GTEX-12KS4.csv	13108
European-American	10	0.0596604	GTEX-12KS4.csv	4358
European-American	20	0.0758098	GTEX-12KS4.csv	2902
European-American	30	0.067052	GTEX-12KS4.csv	2595
European-American	40	0.0656863	GTEX-12KS4.csv	2040
European-American	50	0.0596536	GTEX-12KS4.csv	1559
European-American	60	0.0564516	GTEX-12KS4.csv	1364
European-American	70	0.054735	GTEX-12KS4.csv	1151
European-American	80	0.0514223	GTEX-12KS4.csv	914
European-American	90	0.049459	GTEX-12KS4.csv	647
European-American	100	0.0267176	GTEX-12KS4.csv	262
European-American	0	0.0261572	GTEX-12WSA.csv	13113
European-American	10	0.0591357	GTEX-12WSA.csv	3957
European-American	20	0.0781436	GTEX-12WSA.csv	2521
European-American	30	0.0652753	GTEX-12WSA.csv	2252
European-American	40	0.0699301	GTEX-12WSA.csv	1716
European-American	50	0.0716981	GTEX-12WSA.csv	1325
European-American	60	0.0708042	GTEX-12WSA.csv	1144
European-American	70	0.065285	GTEX-12WSA.csv	965
European-American	80	0.0609418	GTEX-12WSA.csv	722
European-American	90	0.0588235	GTEX-12WSA.csv	476
European-American	100	0.0558376	GTEX-12WSA.csv	197
European-American	0	0.0298849	GTEX-12WSL.csv	13117
European-American	10	0.0735178	GTEX-12WSL.csv	3795
European-American	20	0.092126	GTEX-12WSL.csv	2540
European-American	30	0.0825243	GTEX-12WSL.csv	2266
European-American	40	0.0840757	GTEX-12WSL.csv	1796
European-American	50	0.0835735	GTEX-12WSL.csv	1388
European-American	60	0.0817348	GTEX-12WSL.csv	1199
European-American	70	0.0742527	GTEX-12WSL.csv	1037
European-American	80	0.0630408	GTEX-12WSL.csv	809
European-American	90	0.0593368	GTEX-12WSL.csv	573
European-American	100	0.0310078	GTEX-12WSL.csv	258
European-American	0	0.0272041	GTEX-12WSM.csv	13123
European-American	10	0.0614289	GTEX-12WSM.csv	3793
European-American	20	0.0803679	GTEX-12WSM.csv	2501
European-American	30	0.0705563	GTEX-12WSM.csv	2211
European-American	40	0.0754605	GTEX-12WSM.csv	1683
European-American	50	0.0694006	GTEX-12WSM.csv	1268
European-American	60	0.0640669	GTEX-12WSM.csv	1077
European-American	70	0.0601336	GTEX-12WSM.csv	898
European-American	80	0.0562771	GTEX-12WSM.csv	693
European-American	90	0.0599174	GTEX-12WSM.csv	484
European-American	100	0.0456853	GTEX-12WSM.csv	197
European-American	0	0.0284581	GTEX-12ZZX.csv	13107
European-American	10	0.0606916	GTEX-12ZZX.csv	4251
European-American	20	0.0825455	GTEX-12ZZX.csv	2750
European-American	30	0.0710227	GTEX-12ZZX.csv	2464
European-American	40	0.0769639	GTEX-12ZZX.csv	1884
European-American	50	0.0764463	GTEX-12ZZX.csv	1452
European-American	60	0.0732484	GTEX-12ZZX.csv	1256
European-American	70	0.0698351	GTEX-12ZZX.csv	1031
European-American	80	0.066838	GTEX-12ZZX.csv	778
European-American	90	0.0718336	GTEX-12ZZX.csv	529
European-American	100	0.0590909	GTEX-12ZZX.csv	220
European-American	0	0.029968	GTEX-12ZZY.csv	13114
European-American	10	0.0666182	GTEX-12ZZY.csv	4128
European-American	20	0.0864198	GTEX-12ZZY.csv	2754
European-American	30	0.0793395	GTEX-12ZZY.csv	2483
European-American	40	0.07979	GTEX-12ZZY.csv	1905
European-American	50	0.0795918	GTEX-12ZZY.csv	1470
European-American	60	0.0699136	GTEX-12ZZY.csv	1273
European-American	70	0.0646067	GTEX-12ZZY.csv	1068
European-American	80	0.067402	GTEX-12ZZY.csv	816
European-American	90	0.0640138	GTEX-12ZZY.csv	578
European-American	100	0.0557769	GTEX-12ZZY.csv	251
European-American	0	0.0241001	GTEX-12ZZZ.csv	13112
European-American	10	0.0618108	GTEX-12ZZZ.csv	3446
European-American	20	0.0849642	GTEX-12ZZZ.csv	2095
European-American	30	0.070922	GTEX-12ZZZ.csv	1833
European-American	40	0.0715835	GTEX-12ZZZ.csv	1383
European-American	50	0.0682692	GTEX-12ZZZ.csv	1040
European-American	60	0.059867	GTEX-12ZZZ.csv	902
European-American	70	0.0498034	GTEX-12ZZZ.csv	763
European-American	80	0.0447504	GTEX-12ZZZ.csv	581
European-American	90	0.0483461	GTEX-12ZZZ.csv	393
European-American	100	0.027027	GTEX-12ZZZ.csv	185
European-American	0	0.0297324	GTEX-13111.csv	13117
European-American	10	0.0657614	GTEX-13111.csv	3756
European-American	20	0.0825282	GTEX-13111.csv	2484
European-American	30	0.0700723	GTEX-13111.csv	2212
European-American	40	0.0692042	GTEX-13111.csv	1734
European-American	50	0.0666667	GTEX-13111.csv	1350
European-American	60	0.0646766	GTEX-13111.csv	1206
European-American	70	0.0537109	GTEX-13111.csv	1024
European-American	80	0.0484076	GTEX-13111.csv	785
European-American	90	0.0493827	GTEX-13111.csv	567
European-American	100	0.0338346	GTEX-13111.csv	266
European-American	0	0.0240835	GTEX-13112.csv	13121
European-American	10	0.0545011	GTEX-13112.csv	3688
European-American	20	0.0761821	GTEX-13112.csv	2284
European-American	30	0.0633101	GTEX-13112.csv	2006
European-American	40	0.0666231	GTEX-13112.csv	1531
European-American	50	0.0677362	GTEX-13112.csv	1122
European-American	60	0.0579111	GTEX-13112.csv	967
European-American	70	0.0493976	GTEX-13112.csv	830
European-American	80	0.0467742	GTEX-13112.csv	620
European-American	90	0.0510441	GTEX-13112.csv	431
European-American	100	0.032967	GTEX-13112.csv	182
European-American	0	0.024022	GTEX-1313W.csv	13113
European-American	10	0.0581849	GTEX-1313W.csv	3592
European-American	20	0.0752879	GTEX-1313W.csv	2258
European-American	30	0.0607903	GTEX-1313W.csv	1974
European-American	40	0.0656292	GTEX-1313W.csv	1478
European-American	50	0.0631111	GTEX-1313W.csv	1125
European-American	60	0.057554	GTEX-1313W.csv	973
European-American	70	0.0549451	GTEX-1313W.csv	819
European-American	80	0.0528846	GTEX-1313W.csv	624
European-American	90	0.059867	GTEX-1313W.csv	451
European-American	100	0.0466321	GTEX-1313W.csv	193
European-American	0	0.0253107	GTEX-1314G.csv	13117
European-American	10	0.0571652	GTEX-1314G.csv	3831
European-American	20	0.0728	GTEX-1314G.csv	2500
European-American	30	0.0628903	GTEX-1314G.csv	2242
European-American	40	0.0688073	GTEX-1314G.csv	1744
European-American	50	0.0672083	GTEX-1314G.csv	1354
European-American	60	0.0615641	GTEX-1314G.csv	1202
European-American	70	0.0496524	GTEX-1314G.csv	1007
European-American	80	0.0404172	GTEX-1314G.csv	767
European-American	90	0.0510018	GTEX-1314G.csv	549
European-American	100	0.0289256	GTEX-1314G.csv	242
European-American	0	0.0330383	GTEX-131XF.csv	13106
European-American	10	0.064135	GTEX-131XF.csv	4740
European-American	20	0.0798036	GTEX-131XF.csv	3258
European-American	30	0.0715753	GTEX-131XF.csv	2920
European-American	40	0.0719517	GTEX-131XF.csv	2321
European-American	50	0.0714675	GTEX-131XF.csv	1833
European-American	60	0.0665423	GTEX-131XF.csv	1608
European-American	70	0.0612094	GTEX-131XF.csv	1356
European-American	80	0.0613953	GTEX-131XF.csv	1075
European-American	90	0.0623342	GTEX-131XF.csv	754
European-American	100	0.0473538	GTEX-131XF.csv	359
European-American	0	0.0350717	GTEX-131XW.csv	13116
European-American	10	0.0702828	GTEX-131XW.csv	4738
European-American	20	0.0827046	GTEX-131XW.csv	3446
European-American	30	0.0708333	GTEX-131XW.csv	3120
European-American	40	0.0720222	GTEX-131XW.csv	2527
European-American	50	0.0707921	GTEX-131XW.csv	2020
European-American	60	0.0645705	GTEX-131XW.csv	1781
European-American	70	0.0573664	GTEX-131XW.csv	1534
European-American	80	0.0570281	GTEX-131XW.csv	1245
European-American	90	0.0505051	GTEX-131XW.csv	891
European-American	100	0.0517647	GTEX-131XW.csv	425
European-American	0	0.0407105	GTEX-131YS.csv	13117
European-American	10	0.0800565	GTEX-131YS.csv	4959
European-American	20	0.0946548	GTEX-131YS.csv	3592
European-American	30	0.0853621	GTEX-131YS.csv	3245
European-American	40	0.0864433	GTEX-131YS.csv	2626
European-American	50	0.0869767	GTEX-131YS.csv	2150
European-American	60	0.0849257	GTEX-131YS.csv	1884
European-American	70	0.0756458	GTEX-131YS.csv	1626
European-American	80	0.0780142	GTEX-131YS.csv	1269
European-American	90	0.0775109	GTEX-131YS.csv	916
European-American	100	0.0589812	GTEX-131YS.csv	373
European-American	0	0.0280445	GTEX-132AR.csv	13122
European-American	10	0.0657448	GTEX-132AR.csv	4122
European-American	20	0.088352	GTEX-132AR.csv	2773
European-American	30	0.0782504	GTEX-132AR.csv	2492
European-American	40	0.0862158	GTEX-132AR.csv	1937
European-American	50	0.0876963	GTEX-132AR.csv	1528
European-American	60	0.0797267	GTEX-132AR.csv	1317
European-American	70	0.077533	GTEX-132AR.csv	1135
European-American	80	0.0824859	GTEX-132AR.csv	885
European-American	90	0.0759494	GTEX-132AR.csv	632
European-American	100	0.0682594	GTEX-132AR.csv	293
European-American	0	0.0315789	GTEX-133LE.csv	13110
European-American	10	0.0695692	GTEX-133LE.csv	4341
European-American	20	0.0846561	GTEX-133LE.csv	3024
European-American	30	0.0728938	GTEX-133LE.csv	2730
European-American	40	0.0769936	GTEX-133LE.csv	2182
European-American	50	0.0722611	GTEX-133LE.csv	1716
European-American	60	0.067238	GTEX-133LE.csv	1517
European-American	70	0.0550038	GTEX-133LE.csv	1309
European-American	80	0.0535019	GTEX-133LE.csv	1028
European-American	90	0.0548862	GTEX-133LE.csv	747
European-American	100	0.04	GTEX-133LE.csv	350
European-American	0	0.0302591	GTEX-1399R.csv	13120
European-American	10	0.0643425	GTEX-1399R.csv	3901
European-American	20	0.0833666	GTEX-1399R.csv	2507
European-American	30	0.0714936	GTEX-1399R.csv	2196
European-American	40	0.071048	GTEX-1399R.csv	1689
European-American	50	0.068323	GTEX-1399R.csv	1288
European-American	60	0.0634633	GTEX-1399R.csv	1103
European-American	70	0.0549569	GTEX-1399R.csv	928
European-American	80	0.059322	GTEX-1399R.csv	708
European-American	90	0.0685484	GTEX-1399R.csv	496
European-American	100	0.0536585	GTEX-1399R.csv	205
European-American	0	0.0270517	GTEX-1399T.csv	13123
European-American	10	0.0573792	GTEX-1399T.csv	3869
European-American	20	0.0728077	GTEX-1399T.csv	2486
European-American	30	0.0620155	GTEX-1399T.csv	2193
European-American	40	0.0621951	GTEX-1399T.csv	1640
European-American	50	0.0681998	GTEX-1399T.csv	1261
European-American	60	0.0609418	GTEX-1399T.csv	1083
European-American	70	0.0479303	GTEX-1399T.csv	918
European-American	80	0.0415473	GTEX-1399T.csv	698
European-American	90	0.0465116	GTEX-1399T.csv	473
European-American	100	0.0334928	GTEX-1399T.csv	209
European-American	0	0.0256273	GTEX-1399U.csv	13111
European-American	10	0.0704313	GTEX-1399U.csv	3223
European-American	20	0.0915994	GTEX-1399U.csv	2107
European-American	30	0.0800427	GTEX-1399U.csv	1874
European-American	40	0.0854993	GTEX-1399U.csv	1462
European-American	50	0.0803887	GTEX-1399U.csv	1132
European-American	60	0.0763747	GTEX-1399U.csv	982
European-American	70	0.0677765	GTEX-1399U.csv	841
European-American	80	0.057971	GTEX-1399U.csv	690
European-American	90	0.0517928	GTEX-1399U.csv	502
European-American	100	0.0468085	GTEX-1399U.csv	235
European-American	0	0.0317218	GTEX-139D8.csv	13114
European-American	10	0.0702002	GTEX-139D8.csv	4245
European-American	20	0.0858235	GTEX-139D8.csv	2878
European-American	30	0.0767732	GTEX-139D8.csv	2566
European-American	40	0.0760177	GTEX-139D8.csv	2039
European-American	50	0.0731707	GTEX-139D8.csv	1599
European-American	60	0.0699001	GTEX-139D8.csv	1402
European-American	70	0.0666667	GTEX-139D8.csv	1200
European-American	80	0.0615551	GTEX-139D8.csv	926
European-American	90	0.0575221	GTEX-139D8.csv	678
European-American	100	0.0493421	GTEX-139D8.csv	304
European-American	0	0.0259909	GTEX-139T4.csv	13120
European-American	10	0.0578049	GTEX-139T4.csv	4100
European-American	20	0.0750094	GTEX-139T4.csv	2653
European-American	30	0.0622634	GTEX-139T4.csv	2377
European-American	40	0.0630728	GTEX-139T4.csv	1855
European-American	50	0.0628019	GTEX-139T4.csv	1449
European-American	60	0.0626959	GTEX-139T4.csv	1276
European-American	70	0.0571161	GTEX-139T4.csv	1068
European-American	80	0.0506799	GTEX-139T4.csv	809
European-American	90	0.0527241	GTEX-139T4.csv	569
European-American	100	0.0547945	GTEX-139T4.csv	219
European-American	0	0.0304971	GTEX-139T6.csv	13116
European-American	10	0.0649102	GTEX-139T6.csv	4175
European-American	20	0.0840755	GTEX-139T6.csv	2807
European-American	30	0.0748811	GTEX-139T6.csv	2524
European-American	40	0.0741493	GTEX-139T6.csv	1969
European-American	50	0.072644	GTEX-139T6.csv	1528
European-American	60	0.0682493	GTEX-139T6.csv	1348
European-American	70	0.0587727	GTEX-139T6.csv	1157
European-American	80	0.0594059	GTEX-139T6.csv	909
European-American	90	0.0577778	GTEX-139T6.csv	675
European-American	100	0.04947	GTEX-139T6.csv	283
European-American	0	0.0330106	GTEX-139TU.csv	13117
European-American	10	0.0693447	GTEX-139TU.csv	4456
European-American	20	0.0884808	GTEX-139TU.csv	2995
European-American	30	0.0762617	GTEX-139TU.csv	2675
European-American	40	0.0794702	GTEX-139TU.csv	2114
European-American	50	0.0805452	GTEX-139TU.csv	1614
European-American	60	0.0767591	GTEX-139TU.csv	1407
European-American	70	0.0684346	GTEX-139TU.csv	1169
European-American	80	0.0582192	GTEX-139TU.csv	876
European-American	90	0.0564263	GTEX-139TU.csv	638
European-American	100	0.0466926	GTEX-139TU.csv	257
European-American	0	0.0301182	GTEX-139YR.csv	13115
European-American	10	0.0657863	GTEX-139YR.csv	4165
European-American	20	0.0805346	GTEX-139YR.csv	2918
European-American	30	0.0700829	GTEX-139YR.csv	2654
European-American	40	0.0704492	GTEX-139YR.csv	2115
European-American	50	0.0711346	GTEX-139YR.csv	1701
European-American	60	0.0657371	GTEX-139YR.csv	1506
European-American	70	0.0532819	GTEX-139YR.csv	1295
European-American	80	0.0535019	GTEX-139YR.csv	1028
European-American	90	0.0540541	GTEX-139YR.csv	777
European-American	100	0.0453258	GTEX-139YR.csv	353
European-American	0	0.0237097	GTEX-13CF2.csv	13117
European-American	10	0.0595136	GTEX-13CF2.csv	3495
European-American	20	0.0823045	GTEX-13CF2.csv	2187
European-American	30	0.0688238	GTEX-13CF2.csv	1947
European-American	40	0.0701513	GTEX-13CF2.csv	1454
European-American	50	0.0673432	GTEX-13CF2.csv	1084
European-American	60	0.056806	GTEX-13CF2.csv	933
European-American	70	0.0451031	GTEX-13CF2.csv	776
European-American	80	0.0431177	GTEX-13CF2.csv	603
European-American	90	0.0386473	GTEX-13CF2.csv	414
European-American	100	0.00581395	GTEX-13CF2.csv	172
European-American	0	0.0270827	GTEX-13CF3.csv	13108
European-American	10	0.0678865	GTEX-13CF3.csv	3771
European-American	20	0.0898374	GTEX-13CF3.csv	2460
European-American	30	0.0788514	GTEX-13CF3.csv	2194
European-American	40	0.0859649	GTEX-13CF3.csv	1710
European-American	50	0.0814212	GTEX-13CF3.csv	1351
European-American	60	0.0780322	GTEX-13CF3.csv	1179
European-American	70	0.0644512	GTEX-13CF3.csv	993
European-American	80	0.0657216	GTEX-13CF3.csv	776
European-American	90	0.0771993	GTEX-13CF3.csv	557
European-American	100	0.0979592	GTEX-13CF3.csv	245
European-American	0	0.0281336	GTEX-13D11.csv	13116
European-American	10	0.0647182	GTEX-13D11.csv	3832
European-American	20	0.0853002	GTEX-13D11.csv	2415
European-American	30	0.071395	GTEX-13D11.csv	2129
European-American	40	0.0744615	GTEX-13D11.csv	1625
European-American	50	0.0795455	GTEX-13D11.csv	1232
European-American	60	0.0841813	GTEX-13D11.csv	1081
European-American	70	0.0693069	GTEX-13D11.csv	909
European-American	80	0.0670471	GTEX-13D11.csv	701
European-American	90	0.067623	GTEX-13D11.csv	488
European-American	100	0.0612245	GTEX-13D11.csv	196
European-American	0	0.0269899	GTEX-13FH7.csv	13116
European-American	10	0.068386	GTEX-13FH7.csv	3451
European-American	20	0.0924642	GTEX-13FH7.csv	2163
European-American	30	0.078564	GTEX-13FH7.csv	1922
European-American	40	0.0859269	GTEX-13FH7.csv	1478
European-American	50	0.0889868	GTEX-13FH7.csv	1135
European-American	60	0.0834181	GTEX-13FH7.csv	983
European-American	70	0.0673077	GTEX-13FH7.csv	832
European-American	80	0.0640244	GTEX-13FH7.csv	656
European-American	90	0.0655391	GTEX-13FH7.csv	473
European-American	100	0.0544554	GTEX-13FH7.csv	202
European-American	0	0.0288242	GTEX-13FHO.csv	13114
European-American	10	0.0626973	GTEX-13FHO.csv	4434
European-American	20	0.0784512	GTEX-13FHO.csv	2970
European-American	30	0.0688108	GTEX-13FHO.csv	2674
European-American	40	0.0684932	GTEX-13FHO.csv	2117
European-American	50	0.0704657	GTEX-13FHO.csv	1632
European-American	60	0.0591966	GTEX-13FHO.csv	1419
European-American	70	0.0551378	GTEX-13FHO.csv	1197
European-American	80	0.0554951	GTEX-13FHO.csv	919
European-American	90	0.0543807	GTEX-13FHO.csv	662
European-American	100	0.0569395	GTEX-13FHO.csv	281
European-American	0	0.0264663	GTEX-13FTW.csv	13111
European-American	10	0.0581455	GTEX-13FTW.csv	3904
European-American	20	0.0748515	GTEX-13FTW.csv	2525
European-American	30	0.0622776	GTEX-13FTW.csv	2248
European-American	40	0.0644599	GTEX-13FTW.csv	1722
European-American	50	0.0609481	GTEX-13FTW.csv	1329
European-American	60	0.060241	GTEX-13FTW.csv	1162
European-American	70	0.0517063	GTEX-13FTW.csv	967
European-American	80	0.0479452	GTEX-13FTW.csv	730
European-American	90	0.0571992	GTEX-13FTW.csv	507
European-American	100	0.0497738	GTEX-13FTW.csv	221
European-American	0	0.0275131	GTEX-13FTY.csv	13121
European-American	10	0.0578594	GTEX-13FTY.csv	4027
European-American	20	0.0739587	GTEX-13FTY.csv	2569
European-American	30	0.0608315	GTEX-13FTY.csv	2285
European-American	40	0.0619159	GTEX-13FTY.csv	1712
European-American	50	0.0675883	GTEX-13FTY.csv	1302
European-American	60	0.0645447	GTEX-13FTY.csv	1131
European-American	70	0.0563231	GTEX-13FTY.csv	941
European-American	80	0.0559345	GTEX-13FTY.csv	733
European-American	90	0.0621242	GTEX-13FTY.csv	499
European-American	100	0.0445545	GTEX-13FTY.csv	202
European-American	0	0.026077	GTEX-13G51.csv	13115
European-American	10	0.062067	GTEX-13G51.csv	3464
European-American	20	0.0829064	GTEX-13G51.csv	2147
European-American	30	0.0709712	GTEX-13G51.csv	1874
European-American	40	0.0737066	GTEX-13G51.csv	1411
European-American	50	0.0727101	GTEX-13G51.csv	1059
European-American	60	0.0657748	GTEX-13G51.csv	897
European-American	70	0.0609272	GTEX-13G51.csv	755
European-American	80	0.0673759	GTEX-13G51.csv	564
European-American	90	0.0636132	GTEX-13G51.csv	393
European-American	100	0.039548	GTEX-13G51.csv	177
European-American	0	0.0388986	GTEX-13IVO.csv	13111
European-American	10	0.0735767	GTEX-13IVO.csv	5287
European-American	20	0.0827962	GTEX-13IVO.csv	4034
European-American	30	0.0724987	GTEX-13IVO.csv	3738
European-American	40	0.0752351	GTEX-13IVO.csv	3190
European-American	50	0.0712144	GTEX-13IVO.csv	2668
European-American	60	0.0708694	GTEX-13IVO.csv	2427
European-American	70	0.0608295	GTEX-13IVO.csv	2170
European-American	80	0.0567215	GTEX-13IVO.csv	1763
European-American	90	0.0525526	GTEX-13IVO.csv	1332
European-American	100	0.0416667	GTEX-13IVO.csv	624
European-American	0	0.0377632	GTEX-13JVG.csv	13108
European-American	10	0.0769231	GTEX-13JVG.csv	4537
European-American	20	0.0961476	GTEX-13JVG.csv	3089
European-American	30	0.0847643	GTEX-13JVG.csv	2737
European-American	40	0.0882908	GTEX-13JVG.csv	2118
European-American	50	0.0919881	GTEX-13JVG.csv	1685
European-American	60	0.0831629	GTEX-13JVG.csv	1467
European-American	70	0.072	GTEX-13JVG.csv	1250
European-American	80	0.0696466	GTEX-13JVG.csv	962
European-American	90	0.0704225	GTEX-13JVG.csv	639
European-American	100	0.0620438	GTEX-13JVG.csv	274
European-American	0	0.0372661	GTEX-13N1W.csv	13095
European-American	10	0.0786592	GTEX-13N1W.csv	4475
European-American	20	0.0973059	GTEX-13N1W.csv	3155
European-American	30	0.088132	GTEX-13N1W.csv	2848
European-American	40	0.0902655	GTEX-13N1W.csv	2260
European-American	50	0.0908084	GTEX-13N1W.csv	1806
European-American	60	0.0901235	GTEX-13N1W.csv	1620
European-American	70	0.0828025	GTEX-13N1W.csv	1413
European-American	80	0.07585	GTEX-13N1W.csv	1147
European-American	90	0.0831354	GTEX-13N1W.csv	842
European-American	100	0.044335	GTEX-13N1W.csv	406
European-American	0	0.0436541	GTEX-13N2G.csv	13103
European-American	10	0.0820941	GTEX-13N2G.csv	4909
European-American	20	0.0997442	GTEX-13N2G.csv	3519
European-American	30	0.0873971	GTEX-13N2G.csv	3158
European-American	40	0.0903378	GTEX-13N2G.csv	2546
European-American	50	0.0907753	GTEX-13N2G.csv	2038
European-American	60	0.0862069	GTEX-13N2G.csv	1798
European-American	70	0.0746461	GTEX-13N2G.csv	1554
European-American	80	0.0735294	GTEX-13N2G.csv	1224
European-American	90	0.0735632	GTEX-13N2G.csv	870
European-American	100	0.0392157	GTEX-13N2G.csv	357
European-American	0	0.0427885	GTEX-13NZ8.csv	13111
European-American	10	0.0892896	GTEX-13NZ8.csv	4547
European-American	20	0.107855	GTEX-13NZ8.csv	3208
European-American	30	0.0977731	GTEX-13NZ8.csv	2874
European-American	40	0.0977974	GTEX-13NZ8.csv	2270
European-American	50	0.0926857	GTEX-13NZ8.csv	1791
European-American	60	0.0863492	GTEX-13NZ8.csv	1575
European-American	70	0.0755988	GTEX-13NZ8.csv	1336
European-American	80	0.0684411	GTEX-13NZ8.csv	1052
European-American	90	0.0620053	GTEX-13NZ8.csv	758
European-American	100	0.0494186	GTEX-13NZ8.csv	344
European-American	0	0.032998	GTEX-13NZA.csv	13122
European-American	10	0.0714596	GTEX-13NZA.csv	4604
European-American	20	0.0896875	GTEX-13NZA.csv	3200
European-American	30	0.0759406	GTEX-13NZA.csv	2897
European-American	40	0.0817637	GTEX-13NZA.csv	2336
European-American	50	0.0813763	GTEX-13NZA.csv	1831
European-American	60	0.0786378	GTEX-13NZA.csv	1615
European-American	70	0.0691176	GTEX-13NZA.csv	1360
European-American	80	0.066108	GTEX-13NZA.csv	1074
European-American	90	0.0654088	GTEX-13NZA.csv	795
European-American	100	0.0505618	GTEX-13NZA.csv	356
European-American	0	0.0349245	GTEX-13NZB.csv	13114
European-American	10	0.0748102	GTEX-13NZB.csv	4478
European-American	20	0.0914378	GTEX-13NZB.csv	3095
European-American	30	0.0818505	GTEX-13NZB.csv	2810
European-American	40	0.0803887	GTEX-13NZB.csv	2264
European-American	50	0.0782217	GTEX-13NZB.csv	1777
European-American	60	0.0769724	GTEX-13NZB.csv	1559
European-American	70	0.0681648	GTEX-13NZB.csv	1335
European-American	80	0.0682037	GTEX-13NZB.csv	1041
European-American	90	0.0682128	GTEX-13NZB.csv	733
European-American	100	0.0453172	GTEX-13NZB.csv	331
European-American	0	0.0347773	GTEX-13O21.csv	13112
European-American	10	0.0743081	GTEX-13O21.csv	4589
European-American	20	0.09375	GTEX-13O21.csv	3168
European-American	30	0.0821966	GTEX-13O21.csv	2859
European-American	40	0.0869565	GTEX-13O21.csv	2277
European-American	50	0.0795262	GTEX-13O21.csv	1773
European-American	60	0.0706941	GTEX-13O21.csv	1556
European-American	70	0.0631501	GTEX-13O21.csv	1346
European-American	80	0.062037	GTEX-13O21.csv	1080
European-American	90	0.0677749	GTEX-13O21.csv	782
European-American	100	0.0666667	GTEX-13O21.csv	345
European-American	0	0.0326493	GTEX-13O3P.csv	13109
European-American	10	0.0749004	GTEX-13O3P.csv	3765
European-American	20	0.0985161	GTEX-13O3P.csv	2426
European-American	30	0.0860065	GTEX-13O3P.csv	2151
European-American	40	0.0865155	GTEX-13O3P.csv	1676
European-American	50	0.0917574	GTEX-13O3P.csv	1286
European-American	60	0.0892696	GTEX-13O3P.csv	1109
European-American	70	0.0827147	GTEX-13O3P.csv	943
European-American	80	0.0798376	GTEX-13O3P.csv	739
European-American	90	0.0806142	GTEX-13O3P.csv	521
European-American	100	0.0555556	GTEX-13O3P.csv	234
European-American	0	0.0290352	GTEX-13O3Q.csv	13122
European-American	10	0.0647601	GTEX-13O3Q.csv	4231
European-American	20	0.0821868	GTEX-13O3Q.csv	2762
European-American	30	0.0693712	GTEX-13O3Q.csv	2465
European-American	40	0.0697674	GTEX-13O3Q.csv	1935
European-American	50	0.0679095	GTEX-13O3Q.csv	1502
European-American	60	0.0660015	GTEX-13O3Q.csv	1303
European-American	70	0.0577819	GTEX-13O3Q.csv	1073
European-American	80	0.0536585	GTEX-13O3Q.csv	820
European-American	90	0.0535406	GTEX-13O3Q.csv	579
European-American	100	0.0493827	GTEX-13O3Q.csv	243
European-American	0	0.0299657	GTEX-13OVJ.csv	13115
European-American	10	0.069332	GTEX-13OVJ.csv	3952
European-American	20	0.0901671	GTEX-13OVJ.csv	2573
European-American	30	0.0775261	GTEX-13OVJ.csv	2296
European-American	40	0.0797991	GTEX-13OVJ.csv	1792
European-American	50	0.0818966	GTEX-13OVJ.csv	1392
European-American	60	0.0752602	GTEX-13OVJ.csv	1249
European-American	70	0.0678439	GTEX-13OVJ.csv	1076
European-American	80	0.0639324	GTEX-13OVJ.csv	829
European-American	90	0.0655738	GTEX-13OVJ.csv	610
European-American	100	0.0555556	GTEX-13OVJ.csv	270
European-American	0	0.0347275	GTEX-13OVK.csv	13102
European-American	10	0.0698992	GTEX-13OVK.csv	4764
European-American	20	0.0844156	GTEX-13OVK.csv	3388
European-American	30	0.0752547	GTEX-13OVK.csv	3043
European-American	40	0.073493	GTEX-13OVK.csv	2422
European-American	50	0.0728682	GTEX-13OVK.csv	1935
European-American	60	0.0637168	GTEX-13OVK.csv	1695
European-American	70	0.055905	GTEX-13OVK.csv	1431
European-American	80	0.0561086	GTEX-13OVK.csv	1105
European-American	90	0.0557668	GTEX-13OVK.csv	789
European-American	100	0.0510511	GTEX-13OVK.csv	333
European-American	0	0.0274641	GTEX-13OVL.csv	13108
European-American	10	0.0681818	GTEX-13OVL.csv	3520
European-American	20	0.0881192	GTEX-13OVL.csv	2281
European-American	30	0.0740181	GTEX-13OVL.csv	1986
European-American	40	0.0716198	GTEX-13OVL.csv	1494
European-American	50	0.0725022	GTEX-13OVL.csv	1131
European-American	60	0.0640895	GTEX-13OVL.csv	983
European-American	70	0.054878	GTEX-13OVL.csv	820
European-American	80	0.0478469	GTEX-13OVL.csv	627
European-American	90	0.0379464	GTEX-13OVL.csv	448
European-American	100	0.0294118	GTEX-13OVL.csv	170
European-American	0	0.0203553	GTEX-13OW6.csv	13117
European-American	10	0.0459841	GTEX-13OW6.csv	3262
European-American	20	0.0635897	GTEX-13OW6.csv	1950
European-American	30	0.0543093	GTEX-13OW6.csv	1694
European-American	40	0.0486056	GTEX-13OW6.csv	1255
European-American	50	0.0490524	GTEX-13OW6.csv	897
European-American	60	0.0458599	GTEX-13OW6.csv	785
European-American	70	0.0358814	GTEX-13OW6.csv	641
European-American	80	0.0337972	GTEX-13OW6.csv	503
European-American	90	0.0349462	GTEX-13OW6.csv	372
European-American	100	0.0337079	GTEX-13OW6.csv	178
European-American	0	0.0269858	GTEX-13OW7.csv	13118
European-American	10	0.0553241	GTEX-13OW7.csv	4320
European-American	20	0.0723018	GTEX-13OW7.csv	2863
European-American	30	0.0596259	GTEX-13OW7.csv	2566
European-American	40	0.0610611	GTEX-13OW7.csv	1998
European-American	50	0.0605075	GTEX-13OW7.csv	1537
European-American	60	0.0585997	GTEX-13OW7.csv	1314
European-American	70	0.0488029	GTEX-13OW7.csv	1086
European-American	80	0.0451843	GTEX-13OW7.csv	841
European-American	90	0.0497512	GTEX-13OW7.csv	603
European-American	100	0.059761	GTEX-13OW7.csv	251
European-American	0	0.0247751	GTEX-13OW8.csv	13118
European-American	10	0.0568182	GTEX-13OW8.csv	3520
European-American	20	0.0764625	GTEX-13OW8.csv	2171
European-American	30	0.0634837	GTEX-13OW8.csv	1906
European-American	40	0.0637561	GTEX-13OW8.csv	1443
European-American	50	0.0640301	GTEX-13OW8.csv	1062
European-American	60	0.0595238	GTEX-13OW8.csv	924
European-American	70	0.0503876	GTEX-13OW8.csv	774
European-American	80	0.0457627	GTEX-13OW8.csv	590
European-American	90	0.0454545	GTEX-13OW8.csv	418
European-American	100	0.0116279	GTEX-13OW8.csv	172
European-American	0	0.0430009	GTEX-13PDP.csv	13116
European-American	10	0.0838887	GTEX-13PDP.csv	5102
European-American	20	0.0994041	GTEX-13PDP.csv	3692
European-American	30	0.0912081	GTEX-13PDP.csv	3344
European-American	40	0.0920245	GTEX-13PDP.csv	2771
European-American	50	0.0891748	GTEX-13PDP.csv	2254
European-American	60	0.0801793	GTEX-13PDP.csv	2008
European-American	70	0.0682339	GTEX-13PDP.csv	1744
European-American	80	0.0614725	GTEX-13PDP.csv	1399
European-American	90	0.0562249	GTEX-13PDP.csv	996
European-American	100	0.0409091	GTEX-13PDP.csv	440
European-American	0	0.0242433	GTEX-13PLJ.csv	13117
European-American	10	0.0544904	GTEX-13PLJ.csv	3964
European-American	20	0.0700861	GTEX-13PLJ.csv	2554
European-American	30	0.0612337	GTEX-13PLJ.csv	2221
European-American	40	0.0635294	GTEX-13PLJ.csv	1700
European-American	50	0.0595611	GTEX-13PLJ.csv	1276
European-American	60	0.0590372	GTEX-13PLJ.csv	1101
European-American	70	0.0493562	GTEX-13PLJ.csv	932
European-American	80	0.0409605	GTEX-13PLJ.csv	708
European-American	90	0.044586	GTEX-13PLJ.csv	471
European-American	100	0.0412371	GTEX-13PLJ.csv	194
European-American	0	0.0327944	GTEX-13PVQ.csv	13112
European-American	10	0.0694413	GTEX-13PVQ.csv	4349
European-American	20	0.0889335	GTEX-13PVQ.csv	2991
European-American	30	0.0755835	GTEX-13PVQ.csv	2699
European-American	40	0.0811688	GTEX-13PVQ.csv	2156
European-American	50	0.0808314	GTEX-13PVQ.csv	1732
European-American	60	0.082634	GTEX-13PVQ.csv	1549
European-American	70	0.0695915	GTEX-13PVQ.csv	1322
European-American	80	0.0611855	GTEX-13PVQ.csv	1046
European-American	90	0.0607662	GTEX-13PVQ.csv	757
European-American	100	0.0342857	GTEX-13PVQ.csv	350
European-American	0	0.0286172	GTEX-13PVR.csv	13104
European-American	10	0.0626456	GTEX-13PVR.csv	3863
European-American	20	0.0826977	GTEX-13PVR.csv	2491
European-American	30	0.069863	GTEX-13PVR.csv	2190
European-American	40	0.0698225	GTEX-13PVR.csv	1690
European-American	50	0.0682171	GTEX-13PVR.csv	1290
European-American	60	0.0636771	GTEX-13PVR.csv	1115
European-American	70	0.0560345	GTEX-13PVR.csv	928
European-American	80	0.0538674	GTEX-13PVR.csv	724
European-American	90	0.054	GTEX-13PVR.csv	500
European-American	100	0.0594059	GTEX-13PVR.csv	202
European-American	0	0.0261672	GTEX-13QBU.csv	13108
European-American	10	0.0651432	GTEX-13QBU.csv	3807
European-American	20	0.0826803	GTEX-13QBU.csv	2552
European-American	30	0.0778312	GTEX-13QBU.csv	2287
European-American	40	0.0791367	GTEX-13QBU.csv	1807
European-American	50	0.0817204	GTEX-13QBU.csv	1395
European-American	60	0.079646	GTEX-13QBU.csv	1243
European-American	70	0.0678605	GTEX-13QBU.csv	1061
European-American	80	0.0560191	GTEX-13QBU.csv	839
European-American	90	0.0535433	GTEX-13QBU.csv	635
European-American	100	0.0304054	GTEX-13QBU.csv	296
European-American	0	0.027532	GTEX-13QJ3.csv	13112
European-American	10	0.0592362	GTEX-13QJ3.csv	3849
European-American	20	0.0699638	GTEX-13QJ3.csv	2487
European-American	30	0.0626134	GTEX-13QJ3.csv	2204
European-American	40	0.068885	GTEX-13QJ3.csv	1713
European-American	50	0.0680062	GTEX-13QJ3.csv	1294
European-American	60	0.0639064	GTEX-13QJ3.csv	1111
European-American	70	0.0562036	GTEX-13QJ3.csv	943
European-American	80	0.0518934	GTEX-13QJ3.csv	713
European-American	90	0.0527344	GTEX-13QJ3.csv	512
European-American	100	0.0325581	GTEX-13QJ3.csv	215
European-American	0	0.0263138	GTEX-13RTJ.csv	13111
European-American	10	0.0725652	GTEX-13RTJ.csv	3142
European-American	20	0.0981379	GTEX-13RTJ.csv	1987
European-American	30	0.0792366	GTEX-13RTJ.csv	1729
European-American	40	0.0803366	GTEX-13RTJ.csv	1307
European-American	50	0.0766871	GTEX-13RTJ.csv	978
European-American	60	0.0688019	GTEX-13RTJ.csv	843
European-American	70	0.0579096	GTEX-13RTJ.csv	708
European-American	80	0.0675676	GTEX-13RTJ.csv	518
European-American	90	0.0735695	GTEX-13RTJ.csv	367
European-American	100	0.0649351	GTEX-13RTJ.csv	154
European-American	0	0.0372292	GTEX-13S7M.csv	13108
European-American	10	0.0735415	GTEX-13S7M.csv	4868
European-American	20	0.0913793	GTEX-13S7M.csv	3480
European-American	30	0.0766284	GTEX-13S7M.csv	3132
European-American	40	0.0775656	GTEX-13S7M.csv	2514
European-American	50	0.0763889	GTEX-13S7M.csv	2016
European-American	60	0.0743017	GTEX-13S7M.csv	1790
European-American	70	0.0649867	GTEX-13S7M.csv	1508
European-American	80	0.062709	GTEX-13S7M.csv	1196
European-American	90	0.0582192	GTEX-13S7M.csv	876
European-American	100	0.0422886	GTEX-13S7M.csv	402
European-American	0	0.0418573	GTEX-13SLW.csv	13116
European-American	10	0.0886305	GTEX-13SLW.csv	3870
European-American	20	0.115037	GTEX-13SLW.csv	2547
European-American	30	0.0993705	GTEX-13SLW.csv	2224
European-American	40	0.101208	GTEX-13SLW.csv	1739
European-American	50	0.0930769	GTEX-13SLW.csv	1300
European-American	60	0.0875114	GTEX-13SLW.csv	1097
European-American	70	0.073991	GTEX-13SLW.csv	892
European-American	80	0.0716374	GTEX-13SLW.csv	684
European-American	90	0.0742268	GTEX-13SLW.csv	485
European-American	100	0.0746269	GTEX-13SLW.csv	201
European-American	0	0.027027	GTEX-13U4I.csv	13098
European-American	10	0.0596842	GTEX-13U4I.csv	4306
European-American	20	0.0723061	GTEX-13U4I.csv	2849
European-American	30	0.061617	GTEX-13U4I.csv	2548
European-American	40	0.0684722	GTEX-13U4I.csv	1957
European-American	50	0.0704875	GTEX-13U4I.csv	1518
European-American	60	0.0636364	GTEX-13U4I.csv	1320
European-American	70	0.0554066	GTEX-13U4I.csv	1119
European-American	80	0.0547945	GTEX-13U4I.csv	876
European-American	90	0.0549273	GTEX-13U4I.csv	619
European-American	100	0.0390625	GTEX-13U4I.csv	256
European-American	0	0.0293736	GTEX-13VXU.csv	13107
European-American	10	0.0680563	GTEX-13VXU.csv	3982
European-American	20	0.0863309	GTEX-13VXU.csv	2641
European-American	30	0.0748618	GTEX-13VXU.csv	2351
European-American	40	0.0836139	GTEX-13VXU.csv	1782
European-American	50	0.0802867	GTEX-13VXU.csv	1395
European-American	60	0.0757702	GTEX-13VXU.csv	1201
European-American	70	0.0695134	GTEX-13VXU.csv	1007
European-American	80	0.0653595	GTEX-13VXU.csv	765
European-American	90	0.0805009	GTEX-13VXU.csv	559
European-American	100	0.0680851	GTEX-13VXU.csv	235
European-American	0	0.0312691	GTEX-13W3W.csv	13112
European-American	10	0.0677346	GTEX-13W3W.csv	4370
European-American	20	0.0857431	GTEX-13W3W.csv	2974
European-American	30	0.0747212	GTEX-13W3W.csv	2690
European-American	40	0.0799248	GTEX-13W3W.csv	2127
European-American	50	0.0759644	GTEX-13W3W.csv	1685
European-American	60	0.0690571	GTEX-13W3W.csv	1506
European-American	70	0.0593824	GTEX-13W3W.csv	1263
European-American	80	0.0532915	GTEX-13W3W.csv	957
European-American	90	0.0524079	GTEX-13W3W.csv	706
European-American	100	0.0331126	GTEX-13W3W.csv	302
European-American	0	0.0333257	GTEX-13X6J.csv	13113
European-American	10	0.0696175	GTEX-13X6J.csv	4654
European-American	20	0.0835612	GTEX-13X6J.csv	3291
European-American	30	0.0732613	GTEX-13X6J.csv	2962
European-American	40	0.0772844	GTEX-13X6J.csv	2342
European-American	50	0.0723473	GTEX-13X6J.csv	1866
European-American	60	0.0676507	GTEX-13X6J.csv	1626
European-American	70	0.056338	GTEX-13X6J.csv	1420
European-American	80	0.0488246	GTEX-13X6J.csv	1106
European-American	90	0.0500642	GTEX-13X6J.csv	779
European-American	100	0.0309859	GTEX-13X6J.csv	355
European-American	0	0.0382797	GTEX-13X6K.csv	13114
European-American	10	0.0783234	GTEX-13X6K.csv	4175
European-American	20	0.098227	GTEX-13X6K.csv	2820
European-American	30	0.0848126	GTEX-13X6K.csv	2535
European-American	40	0.0886203	GTEX-13X6K.csv	1986
European-American	50	0.0931436	GTEX-13X6K.csv	1546
European-American	60	0.0826628	GTEX-13X6K.csv	1367
European-American	70	0.071115	GTEX-13X6K.csv	1139
European-American	80	0.0692395	GTEX-13X6K.csv	881
European-American	90	0.0705521	GTEX-13X6K.csv	652
European-American	100	0.0571429	GTEX-13X6K.csv	280
European-American	0	0.0354421	GTEX-144FL.csv	13120
European-American	10	0.0716895	GTEX-144FL.csv	4380
European-American	20	0.0917494	GTEX-144FL.csv	2921
European-American	30	0.0819609	GTEX-144FL.csv	2611
European-American	40	0.0891283	GTEX-144FL.csv	2042
European-American	50	0.0888055	GTEX-144FL.csv	1599
European-American	60	0.0847701	GTEX-144FL.csv	1392
European-American	70	0.0645439	GTEX-144FL.csv	1162
European-American	80	0.0634038	GTEX-144FL.csv	899
European-American	90	0.0634675	GTEX-144FL.csv	646
European-American	100	0.0340136	GTEX-144FL.csv	294
European-American	0	0.0278435	GTEX-144GL.csv	13109
European-American	10	0.0649384	GTEX-144GL.csv	3896
European-American	20	0.0880579	GTEX-144GL.csv	2487
European-American	30	0.0745794	GTEX-144GL.csv	2199
European-American	40	0.0729288	GTEX-144GL.csv	1714
European-American	50	0.0755149	GTEX-144GL.csv	1311
European-American	60	0.0744021	GTEX-144GL.csv	1129
European-American	70	0.0617801	GTEX-144GL.csv	955
European-American	80	0.0643836	GTEX-144GL.csv	730
European-American	90	0.0675676	GTEX-144GL.csv	518
European-American	100	0.0452675	GTEX-144GL.csv	243
European-American	0	0.0242489	GTEX-144GM.csv	13114
European-American	10	0.0598343	GTEX-144GM.csv	3259
European-American	20	0.082008	GTEX-144GM.csv	2012
European-American	30	0.0685941	GTEX-144GM.csv	1764
European-American	40	0.0655022	GTEX-144GM.csv	1374
European-American	50	0.0625592	GTEX-144GM.csv	1055
European-American	60	0.0607375	GTEX-144GM.csv	922
European-American	70	0.0539523	GTEX-144GM.csv	797
European-American	80	0.0538336	GTEX-144GM.csv	613
European-American	90	0.0623501	GTEX-144GM.csv	417
European-American	100	0.0615385	GTEX-144GM.csv	195
European-American	0	0.027996	GTEX-145MF.csv	13109
European-American	10	0.0630564	GTEX-145MF.csv	4044
European-American	20	0.0842547	GTEX-145MF.csv	2623
European-American	30	0.0684638	GTEX-145MF.csv	2337
European-American	40	0.0727069	GTEX-145MF.csv	1788
European-American	50	0.0715867	GTEX-145MF.csv	1355
European-American	60	0.0631488	GTEX-145MF.csv	1156
European-American	70	0.0550936	GTEX-145MF.csv	962
European-American	80	0.0531335	GTEX-145MF.csv	734
European-American	90	0.0653846	GTEX-145MF.csv	520
European-American	100	0.0533333	GTEX-145MF.csv	225
European-American	0	0.026924	GTEX-145MI.csv	13111
European-American	10	0.0667009	GTEX-145MI.csv	3898
European-American	20	0.0837191	GTEX-145MI.csv	2592
European-American	30	0.0717063	GTEX-145MI.csv	2315
European-American	40	0.0758082	GTEX-145MI.csv	1794
European-American	50	0.0719831	GTEX-145MI.csv	1417
European-American	60	0.0655201	GTEX-145MI.csv	1221
European-American	70	0.051109	GTEX-145MI.csv	1037
European-American	80	0.0490798	GTEX-145MI.csv	815
European-American	90	0.0482529	GTEX-145MI.csv	601
European-American	100	0.0348432	GTEX-145MI.csv	287
European-American	0	0.0296607	GTEX-145MO.csv	13115
European-American	10	0.0699467	GTEX-145MO.csv	3374
European-American	20	0.0923218	GTEX-145MO.csv	2188
European-American	30	0.0797254	GTEX-145MO.csv	1894
European-American	40	0.0819444	GTEX-145MO.csv	1440
European-American	50	0.0827967	GTEX-145MO.csv	1087
European-American	60	0.078534	GTEX-145MO.csv	955
European-American	70	0.0691358	GTEX-145MO.csv	810
European-American	80	0.0578125	GTEX-145MO.csv	640
European-American	90	0.0579065	GTEX-145MO.csv	449
European-American	100	0.025	GTEX-145MO.csv	200
European-American	0	0.026992	GTEX-146FH.csv	13115
European-American	10	0.0628422	GTEX-146FH.csv	3835
European-American	20	0.0825397	GTEX-146FH.csv	2520
European-American	30	0.073993	GTEX-146FH.csv	2284
European-American	40	0.077765	GTEX-146FH.csv	1736
European-American	50	0.0815258	GTEX-146FH.csv	1337
European-American	60	0.0791304	GTEX-146FH.csv	1150
European-American	70	0.0700309	GTEX-146FH.csv	971
European-American	80	0.0557769	GTEX-146FH.csv	753
European-American	90	0.0530303	GTEX-146FH.csv	528
European-American	100	0.0307018	GTEX-146FH.csv	228
European-American	0	0.0320415	GTEX-146FQ.csv	13108
European-American	10	0.065448	GTEX-146FQ.csv	4431
European-American	20	0.0797907	GTEX-146FQ.csv	3058
European-American	30	0.0707771	GTEX-146FQ.csv	2741
European-American	40	0.0700188	GTEX-146FQ.csv	2128
European-American	50	0.0695755	GTEX-146FQ.csv	1696
European-American	60	0.0677048	GTEX-146FQ.csv	1477
European-American	70	0.0581761	GTEX-146FQ.csv	1272
European-American	80	0.0560561	GTEX-146FQ.csv	999
European-American	90	0.0612536	GTEX-146FQ.csv	702
European-American	100	0.0590062	GTEX-146FQ.csv	322
European-American	0	0.0290662	GTEX-146FR.csv	13108
European-American	10	0.0620789	GTEX-146FR.csv	4156
European-American	20	0.0822943	GTEX-146FR.csv	2807
European-American	30	0.0724466	GTEX-146FR.csv	2526
European-American	40	0.0770378	GTEX-146FR.csv	2012
European-American	50	0.0791457	GTEX-146FR.csv	1592
European-American	60	0.0738351	GTEX-146FR.csv	1395
European-American	70	0.0613126	GTEX-146FR.csv	1158
European-American	80	0.0573319	GTEX-146FR.csv	907
European-American	90	0.0616333	GTEX-146FR.csv	649
European-American	100	0.0410959	GTEX-146FR.csv	292
European-American	0	0.0282012	GTEX-14753.csv	13120
European-American	10	0.0687663	GTEX-14753.csv	3461
European-American	20	0.0905442	GTEX-14753.csv	2242
European-American	30	0.0790136	GTEX-14753.csv	1987
European-American	40	0.0807617	GTEX-14753.csv	1523
European-American	50	0.083045	GTEX-14753.csv	1156
European-American	60	0.083004	GTEX-14753.csv	1012
European-American	70	0.075	GTEX-14753.csv	840
[truncated: 4,183 more rows]

## Sheet: Supplementary Data 4 info
Supplementary Data 4: The percentage of genes with an excess allelic imbalance by self-reported ancestry after accounting for known eQTLs for each GTEx individual shown in Fig.5A.
columns
self-reported ancestry	Self-reported ancestry
power	Calculated power
genes with excess allelic imbalance (%)	The percentage of genes with an excess allelic imbalance after accounting for known eQTLs
individual	GTEx individual
No. of genes	Number of genes
