# Supplementary material for: Haplotype-aware modeling of cis-regulatory effects highlights the gaps remaining in eQTL data
Source: Nat Commun. 2024 Jan 15;15:522. doi: 10.1038/s41467-024-44710-8 (PMC10789818; doi:10.1038/s41467-024-44710-8)
Supplement: Supplementary file 8 — Supplementary Data 5 [file 41467_2024_44710_MOESM8_ESM.xlsx]

## Sheet: Supplementary Data 5
Tissue	Sample size (AA)	Median No. of genes (AA)	Sample size (EA)	Median No. of genes (EA)
MSCLSK	86	684	602	540.5
WHLBLD	80	716.5	573	557
SKINS	73	936	517	885
ARTTBL	76	926.5	489	775
ADPSBQ	71	1103	491	886
THYROID	62	1150	494	946
NERVET	67	1184	448	980
SKINNS	62	982	439	864
LUNG	58	1137.5	444	967
ESPMCS	60	835.5	423	705

## Sheet: Supplementary Data 5 info
Supplementary Data 5: Sample size and median number of genes among samples analyzed in Fig.5B.
columns
Tissue	GTEx tissue abbreviations
Sample size (AA)	Sample size for African-American ancestry
Median No. of genes (AA)	Median number of genes analyzed for African-American ancestry
Sample size (EA)	Sample size for European-American ancestry
Median No. of genes (EA)	Median number of genes analyzed for European-American ancestry
