# Supplementary material for: Haplotype-aware modeling of cis-regulatory effects highlights the gaps remaining in eQTL data
Source: Nat Commun. 2024 Jan 15;15:522. doi: 10.1038/s41467-024-44710-8 (PMC10789818; doi:10.1038/s41467-024-44710-8)
Supplement: Supplementary file 9 — Supplementary Data 6 [file 41467_2024_44710_MOESM9_ESM.xlsx]

## Sheet: Supplementary Data 6
Tissue	Sample size (AA)	Median No. of genes (AA)	Sample size (EA)	Median No. of genes (EA)
MSCLSK	86	684	86	477
WHLBLD	80	717	80	542
SKINS	73	939	73	770
ARTTBL	76	928.5	76	704
ADPSBQ	71	1105	71	808
THYROID	62	1153.5	62	834
NERVET	67	1188	67	882
SKINNS	62	985.5	62	744.5
LUNG	58	1140	58	899
ESPMCS	60	838.5	60	700

## Sheet: Supplementary Data 6 info
Supplementary Data 6: Sample size and median number of genes among samples analyzed in Fig.5C.
columns
Tissue	GTEx tissue abbreviations
Sample size (AA)	Sample size for African-American ancestry
Median No. of genes (AA)	Median number of genes analyzed for African-American ancestry
Sample size (EA)	Sample size for European-American ancestry
Median No. of genes (EA)	Median number of genes analyzed for European-American ancestry
